# Supplementary material for: Neonatal sepsis definitions from randomised clinical trials
Source: Pediatr Res. 2021 Nov 6;93(5):1141–8. doi: 10.1038/s41390-021-01749-3 (PMC10132965; doi:10.1038/s41390-021-01749-3)
Supplement: Supplementary file 1 — Appendix [file 41390_2021_1749_MOESM1_ESM.xlsx]

## Sheet: Final table
Title of Paper	Year of publication	Sample size	Relevant text from article	Individual definitions	1) Culture alone 2) Culture + signs 3) Culture + labs 4) Misc.	Comments	(Late/early)	(Definite/probable)	Stringency for CoNS	Outcomes measured in study	Culture included in definition (Yes if present, blank if absent)	Site (Specified/ Unspecified)	Blood	CSF	Urine (? mention of method of collection)	Skin/surface	Tracheal aspirate	Peritoneal	Other site (state)	No. cultures required (1/2/3/... leave blank if absent)	Pathogen specify if listed, leave blank if absent)	Time sample was taken (e.g. at birth, <48 hrs after birth, >72 hrs after birth)	Incubation time	Labs included in definition? (Yes if present, blank if absent)	Labs specified? (Specified/ Unspecified)	Does it specify a number of labs that need to be positive? (Blank if no, number if yes)	Does it specify a set number of lab values used? (Blank if no, number if yes)	FBC	White cell count/ Total leukocyte count	Neutrophil count	Immature neutrophil count/ Band cell count	Immature:Total neutrophil ratio (I/T ratio)	CRP	Micro ESR (assumed to be within 1hr unless otherwise stated)	Glucose	Lactate	Platelets	pH	Procalcitonin	IL-6	TNF	Bacterial antigen (Include pathogen and source of sample)	Viral PCR (include pathogen and source of sample)	Histologic diagnosis of pneumonia	Tissue/fluid Gram stain	CSF white cell count	Toxic granules in peripheral smear	Signs included in definition (Yes if present blank if absent)	Signs specified? (Specified/ Unspecified)
Saeidi et al. Clinical and biochemical effects of recombinant human granulocyte colony-stimulating factor on the prognosis of preterm infants with early onset neonatal sepsis. Arch Pediatr Infect Dis. 2019;7(1)	2019	50	The clinical criteria of sepsis included temperature instability that was not justified by the effects of the environment (< 36°C or > 37.8°C), respiratory signs (gagging, apnea, cyanosis, tachypnea, and respiratory distress), cardiovascular signs (systemic hypotension, capillary filling time above 3 seconds, and cold extremities), neurological signs (irritability, poor feeding, lethargy, reducti…	The clinical criteria of sepsis included temperature instability that was not justified by the effects of the environment (< 36°C or > 37.8°C), respiratory signs (gagging, apnea, cyanosis, tachypnea, and respiratory distress), cardiovascular signs (systemic hypotension, capillary filling time above 3 seconds, and cold extremities), neurological signs (irritability, poor feeding, lethargy, reducti…	Signs + labs					WBC, ANC, serum level of hs-CRP, and the ratio of immature to total neutrophils. In addition, mortality rate and duration of hospital stay were evaluated as clinical measures.														Yes	Specified	1	3			<1500/µL		>20%			<50mg/dL													Yes	Specified
Edwards et al. The Effect of Prophylactic Ointment Therapy on Nosocomial Sepsis Rates and Skin Integrity in Infants with Birth Weights of 501 to 1000 g. Pediatrics. 2004;113(5 I):1195-1203	2004	1206	An episode of NBS was defined as a blood culture positive for a bacterial organism with intention to treat with antibiotics for 5 consecutive days	An episode of NBS was defined as a blood culture positive for a bacterial organism with intention to treat with antibiotics for 5 consecutive days	Culture + signs	Nosocomial bacterial sepsis				Primary: combination of death or NBS through day 28 of life. Secondary outcomes through day of life 28 included number of sepsis evaluations, number of episodes of NBS, incidence of nosocomial fungal sepsis, incidence of meningitis, number of endotracheal reintubations, weekly weights, and skin condition.	Yes	Specified	Yes							1																												Yes	Specified
Morris et al. Immediate delivery compared with expectant management after preterm pre-labour rupture of the membranes close to term (PPROMT trial): a randomised controlled trial. Lancet (london, england). 2016;387(10017):444‐452	2015	1839	Definite systemic neonatal sepsis was defined as a positive culture of a known pathogen from blood or cerebrospinal fluid (CSF) for which the baby was treated with antibiotics for 5 or more days (or died before 5 days), and the presence of one or more clinical signs of infection. For organisms of low virulence or high likelihood of skin contamination of the blood culture, such as coagulase-negati…	Definite systemic neonatal sepsis was defined as a positive culture of a known pathogen from blood or cerebrospinal fluid (CSF) for which the baby was treated with antibiotics for 5 or more days (or died before 5 days), and the presence of one or more clinical signs of infection. Clinical signs of infection were respiratory distress (ie, requiring ventilation, continuous positive airway pressure,…	Culture + signs			Definite	Tighter criteria for 'organisms of low virulence or high likelihood of skin contamination, such as coagulase-negative Staphylococcus'	The primary outcome was the incidence of either definite or probable neonatal sepsis.	Yes	Specified	Yes	Yes						1																												Yes	Specified
Morris et al. Immediate delivery compared with expectant management after preterm pre-labour rupture of the membranes close to term (PPROMT trial): a randomised controlled trial. Lancet (london, england). 2016;387(10017):444‐452	2015	1839	Definite systemic neonatal sepsis was defined as a positive culture of a known pathogen from blood or cerebrospinal fluid (CSF) for which the baby was treated with antibiotics for 5 or more days (or died before 5 days), and the presence of one or more clinical signs of infection. For organisms of low virulence or high likelihood of skin contamination of the blood culture, such as coagulase-negati…	Probable neonatal sepsis was defined as the presence of clinical signs for which the baby was treated with antibiotics for 5 or more days together with one or more of an abnormal full blood count; abnormal C-reactive protein; positive Group B streptococcus antigen on bladder tap urine, blood, or CSF; elevated CSF white cell count (CSF white cell count >100 × 10⁶ cells per L); or a histological di…	Signs + labs			Probable sepsis	Tighter criteria for 'organisms of low virulence or high likelihood of skin contamination, such as coagulase-negative Staphylococcus'	The primary outcome was the incidence of either definite or probable neonatal sepsis.														Yes	Specified	1	5	Yes 'Abnormal'					Yes 'Abnormal'									Yes Group B Strep. Blood, urine, CSF		Yes		Yes >100x10^6 cells/L		Yes	Specified
Morris et al. Immediate delivery compared with expectant management after preterm pre-labour rupture of the membranes close to term (PPROMT trial): a randomised controlled trial. Lancet (london, england). 2016;387(10017):444‐452	2015	1839	Definite systemic neonatal sepsis was defined as a positive culture of a known pathogen from blood or cerebrospinal fluid (CSF) for which the baby was treated with antibiotics for 5 or more days (or died before 5 days), and the presence of one or more clinical signs of infection. For organisms of low virulence or high likelihood of skin contamination of the blood culture, such as coagulase-negati…	Probable neonatal sepsis was defined as the presence of clinical signs for which the baby was treated with antibiotics for 5 or more days together with growth of a known virulent pathogen (eg, Group B streptococcus, Escherichia coli, or Listeria) from a surface swab	Culture + signs			Probable sepsis			Yes	Specified				Yes				1	Yes 'Known virulent pathogen e.g. Group B Strep., Escherichia Coli, or Listeria'																											Yes	Specified
Haque KN. “Pentaglobin” in the treatment of neonatal sepsis. J Obstet Gynaecol (Lahore). 1989;10(SUPPL. 1):S25‐S26	1989	60	Sepsis was defined as the presence of one or more clinical features, such as lethargy, temperature, instability and glucose intolerance, as well as the presence of any two of the following laboratory variables: positive blood or cerebrospinal fluid (CSF) culture, immature to total white cell ratio greater than 0.2, total white cell count either less than 5 or greater than 30 x 10(9)/L. For the pu…	Sepsis was defined as the presence of one or more clinical features, such as lethargy, temperature, instability and glucose intolerance, as well as the presence of positive blood or cerebrospinal fluid (CSF) culture, [and any 1 of:] immature to total white cell ratio greater than 0.2, total white cell count either less than 5 or greater than 30 x 10(9)/L. For the purpose of analysis, those babies…	Culture + signs + labs			Proven sepsis		The number of cases of proved or suspected sepsis in the two groups, the organisms isolated and mortality rates.	Yes	Specified	Yes	Yes						1				Yes	Specified	1	2		<5x10^9/L or >30x10^9/L			>20%																Yes	Specified
Haque KN. “Pentaglobin” in the treatment of neonatal sepsis. J Obstet Gynaecol (Lahore). 1989;10(SUPPL. 1):S25‐S26	1989	60	Sepsis was defined as the presence of one or more clinical features, such as lethargy, temperature, instability and glucose intolerance, as well as the presence of any two of the following laboratory variables: positive blood or cerebrospinal fluid (CSF) culture, immature to total white cell ratio greater than 0.2, total white cell count either less than 5 or greater than 30 x 10(9)/L. For the pu…	Sepsis was defined as the presence of one or more clinical features, such as lethargy, temperature, instability and glucose intolerance, as well as the presence of any two of the following laboratory variables: immature to total white cell ratio greater than 0.2, total white cell count either less than 5 or greater than 30 x 10(9)/L. For the purpose of analysis, those babies with a positive blood…	Signs + labs			Suspected sepsis		The number of cases of proved or suspected sepsis in the two groups, the organisms isolated and mortality rates.														Yes	Specified	2	2		<5x10^9/L or >30x10^9/L			>20%																Yes	Specified
Van der Ham et al. Induction of labor versus expectant management in women with preterm prelabor rupture of membranes between 34 and 37 weeks: A randomized controlled trial. PLoS Med. 2012;9(4):e1001208	2012	536	Neonatal sepsis was defined as follows: (1) blood culture taken at birth found positive for bacteria (excluding Staphylococcus epidermidis) or (2) two or more symptoms of infection (apnea, temperature instability, lethargy, feeding intolerance, respiratory distress, hemodynamic instability) within 72 h after birth, plus one of the following: (a) positive blood culture (culture proven sepsis); (b)…	Neonatal sepsis was defined as follows: (1) blood culture taken at birth found positive for bacteria (excluding Staphylococcus epidermidis)	Culture alone	Obstetricians don't write good definitions of neonatal sepsis			Excl. staph. epi	Primary outcome. Neonatal sepsis rate. Secondary outcomes. Secondary neonatal outcome measures were respiratory distress syndrome (RDS), wet lung, meconium aspiration syndrome, pneumothorax/pneumomediastinum, asphyxia, late onset neonatal sepsis, hypoglycemia, necrotizing enterocolitis, hyperbilirubinemia, intraventricular hemorrhage, periventricular leucomalacia, convulsions, other neurological …	Yes	Specified	Yes							1		At birth
Van der Ham et al. Induction of labor versus expectant management in women with preterm prelabor rupture of membranes between 34 and 37 weeks: A randomized controlled trial. PLoS Med. 2012;9(4):e1001208	2012	536	Neonatal sepsis was defined as follows: (1) blood culture taken at birth found positive for bacteria (excluding Staphylococcus epidermidis) or (2) two or more symptoms of infection (apnea, temperature instability, lethargy, feeding intolerance, respiratory distress, hemodynamic instability) within 72 h after birth, plus one of the following: (a) positive blood culture (culture proven sepsis); (b)…	Two or more symptoms of infection (apnea, temperature instability, lethargy, feeding intolerance, respiratory distress, hemodynamic instability) within 72 h after birth, plus one of the following: (a) positive blood culture (culture proven sepsis);	Culture + signs			Culture proven sepsis		Primary outcome. Neonatal sepsis rate. Secondary outcomes. Secondary neonatal outcome measures were respiratory distress syndrome (RDS), wet lung, meconium aspiration syndrome, pneumothorax/pneumomediastinum, asphyxia, late onset neonatal sepsis, hypoglycemia, necrotizing enterocolitis, hyperbilirubinemia, intraventricular hemorrhage, periventricular leucomalacia, convulsions, other neurological …	Yes	Specified	Yes							1		>72 hrs after birth																										Yes	Specified
Van der Ham et al. Induction of labor versus expectant management in women with preterm prelabor rupture of membranes between 34 and 37 weeks: A randomized controlled trial. PLoS Med. 2012;9(4):e1001208	2012	536	Neonatal sepsis was defined as follows: (1) blood culture taken at birth found positive for bacteria (excluding Staphylococcus epidermidis) or (2) two or more symptoms of infection (apnea, temperature instability, lethargy, feeding intolerance, respiratory distress, hemodynamic instability) within 72 h after birth, plus one of the following: (a) positive blood culture (cultureproven sepsis); (b) …	Two or more symptoms of infection (apnea, temperature instability, lethargy, feeding intolerance, respiratory distress, hemodynamic instability) within 72 h after birth, plus one of the following: (b) C-reactive protein .20 mmol/l (suspicion of sepsis)	Signs + labs			Suspicion of sepsis		Primary outcome. Neonatal sepsis rate. Secondary outcomes. Secondary neonatal outcome measures were respiratory distress syndrome (RDS), wet lung, meconium aspiration syndrome, pneumothorax/pneumomediastinum, asphyxia, late onset neonatal sepsis, hypoglycemia, necrotizing enterocolitis, hyperbilirubinemia, intraventricular hemorrhage, periventricular leucomalacia, convulsions, other neurological …														Yes	Specified	1	1						> 0.2 mmol/L															Yes	Specified
Van der Ham et al. Induction of labor versus expectant management in women with preterm prelabor rupture of membranes between 34 and 37 weeks: A randomized controlled trial. PLoS Med. 2012;9(4):e1001208	2012	536	Neonatal sepsis was defined as follows: (1) blood culture taken at birth found positive for bacteria (excluding Staphylococcus epidermidis) or (2) two or more symptoms of infection (apnea, temperature instability, lethargy, feeding intolerance, respiratory distress, hemodynamic instability) within 72 h after birth, plus one of the following: (a) positive blood culture (cultureproven sepsis); (b) …	Two or more symptoms of infection (apnea, temperature instability, lethargy, feeding intolerance, respiratory distress, hemodynamic instability) within 72 h after birth, plus one of the following: (c) positive surface cultures of a known virulent pathogen (suspicion of sepsis).	Culture + signs			Suspicion of sepsis		Primary outcome. Neonatal sepsis rate. Secondary outcomes. Secondary neonatal outcome measures were respiratory distress syndrome (RDS), wet lung, meconium aspiration syndrome, pneumothorax/pneumomediastinum, asphyxia, late onset neonatal sepsis, hypoglycemia, necrotizing enterocolitis, hyperbilirubinemia, intraventricular hemorrhage, periventricular leucomalacia, convulsions, other neurological …	Yes	Specified				Yes				1		>72 hrs after birth																										Yes	Specified
Mercer et al. The antibiotic treatment of PPROM study: Systemic maternal and fetal markers and perinatal outcomes. Am J Obstet Gynecol. 2012;206(2):145.e1‐145.e9	2012	277	Confirmed sepsis was diagnosed when an infant had suspicious clinical findings and a positive blood or cerebrospinal fluid culture or evidence of cardiovascular collapse requiring volume expansion or pressor agents.	Confirmed sepsis was diagnosed when an infant had suspicious clinical findings and a positive blood or cerebrospinal fluid culture	Culture + signs			Confirmed sepsis		Evaluated perinatal outcomes included: delivery within 7 days after randomization, clinical amnionitis, confirmed neonatal sepsis within 72 hours of birth or before discharge, neonatal pneumonia before discharge, and composite neonatal morbidity (1 of: fetal/neonatal death, neonatal sepsis within 72 hours of birth, grade 3-4 intraventricular hemorrhage, stage 2-3 necrotizing enterocolitis, or res…	Yes	Specified	Yes	Yes						1																												Yes	Unspecified
Mercer et al. The antibiotic treatment of PPROM study: Systemic maternal and fetal markers and perinatal outcomes. Am J Obstet Gynecol. 2012;206(2):145.e1‐145.e9	2012	277	Confirmed sepsis was diagnosed when an infant had suspicious clinical findings and a positive blood or cerebrospinal fluid culture or evidence of cardiovascular collapse requiring volume expansion or pressor agents.	Confirmed sepsis was diagnosed when an infant had suspicious clinical findings and evidence of cardiovascular collapse requiring volume expansion or pressor agents.	Signs alone			Confirmed sepsis		Evaluated perinatal outcomes included: delivery within 7 days after randomization, clinical amnionitis, confirmed neonatal sepsis within 72 hours of birth or before discharge, neonatal pneumonia before discharge, and composite neonatal morbidity (1 of: fetal/neonatal death, neonatal sepsis within 72 hours of birth, grade 3-4 intraventricular hemorrhage, stage 2-3 necrotizing enterocolitis, or res…																																						Yes	Specified
Zhang et al. Timing of Antibiotic Prophylaxis in Elective Caesarean Delivery: a Multi-Center Randomized Controlled Trial and Meta-Analysis. PLoS One. 2015;10(7 CC-Wounds):e0129434	2015	410	Neonatal sepsis was diagnosed by a positive blood culture.	Neonatal sepsis was diagnosed by a positive blood culture.	Culture alone					Primary: Endometritis, neonatal sepsis rates. Secondary: gut flora of the neonates	Yes	Specified	Yes							1
Kaur et al. Efficacy of bovine lactoferrin supplementation in preventing late-onset sepsis in low birth weight neonates: A randomized placebo-Controlled clinical trial. J Trop Pediatr. 2015;61(5):370-376	2015	136	Culture-proven (blood or CSF) bacterial and fungal sepsis after 72 h of life, during the hospital stay or during follow up for 4 weeks.	Culture-proven (blood or CSF) bacterial and fungal sepsis after 72 h of life, during the hospital stay or during follow up for 4 weeks.	Culture alone		Late onset (specified in title of study)			The primary outcome measure was the incidence of culture-proven (blood or CSF) bacterial and fungal sepsis after 72 h of life, during the hospital stay or during follow up for 4 weeks. Secondary outcome measures included the following after 72 h of life, during the hospital stay or during follow up of 4 weeks: (i) the incidence of probable LOS (defined as clinical presentation consistent with sep…	Yes	Specified	Yes	Yes						1		>72 hrs after birth
Naef et al. Premature rupture of membranes at 34 to 37 weeks’ gestation: aggressive versus conservative management. Am J Obstet Gynecol. 1998;178(1):126‐130	1997	120	The diagnosis of neonatal sepsis was made only in neonates with positive blood cultures.	The diagnosis of neonatal sepsis was made only in neonates with positive blood cultures.	Culture alone					Respiratory distress syndrome (RDS), bronchopulmonary dysplasia, patent ductus arteriosus, intraventricular hemorrhage, and necrotizing enterocolitis.	Yes	Specified	Yes							1
Violaris et al. Comparison of fluconazole and nystatin oral suspensions for prophylaxis of systemic fungal infection in very low birthweight infants. Am J Perinatol. 2010;27(1):73-78	2010	80	SFI was defined as the presence of fungus in blood, cerebrospinal fluid, or urine collected by suprapubic aspiration.	SFI was defined as the presence of fungus in blood, cerebrospinal fluid, or urine collected by suprapubic aspiration.	Culture alone	Fungal sepsis				Days on antifungal prophylaxis, direct bilirubin, AST, ALT, gram-positive sepsis (Staphylococcus coagulase-negative, other gram positive organisms), gram negative sepsis, UTI, NEC and/or SIP, systemic fungal infection, deaths at any time during the study.	Yes	Specified	Yes	Yes	Yes (Suprapubic aspiration)					1	Fungi
Rohatgi et al. Seven versus 10 days antibiotic therapy for culture-proven neonatal sepsis: a randomised controlled trial. J Paediatr Child Health. 2017;53(6):556‐562	2017	132	Signs and symptoms of sepsis (like refusal to feed, lethargy, poor cry, vomiting, excessive crying, feeding intolerance, pyoderma, hypothermia (temperature of <36°C), hyperthermia (temperature of >38°C), abdominal distension, seizures, vomiting, glucose instability (blood glucose level of <45 mg/dL or >125 mg/dL), metabolic acidosis (pH <7.25), apnoea, tachypnoea, shock, bleeding, sclerema) and p…	Signs and symptoms of sepsis (like refusal to feed, lethargy, poor cry, vomiting, excessive crying, feeding intolerance, pyoderma, hypothermia (temperature of <36°C), hyperthermia (temperature of >38°C), abdominal distension, seizures, vomiting, apnoea, tachypnoea, shock, bleeding, sclerema) and positive blood culture, were included as the study population	Culture + signs			Culture-proven (in title)		Treatment failure defined by the reappearance of signs and symptoms of sepsis within 28 days of stopping antibiotics, supported by the presence of a positive blood culture growing the same organism, fresh sepsis, duration of hospital stay	Yes	Specified	Yes							1																												Yes	Specified
Rohatgi et al. Seven versus 10 days antibiotic therapy for culture-proven neonatal sepsis: a randomised controlled trial. J Paediatr Child Health. 2017;53(6):556‐562	2017	132	Signs and symptoms of sepsis (like refusal to feed, lethargy, poor cry, vomiting, excessive crying, feeding intolerance, pyoderma, hypothermia (temperature of <36°C), hyperthermia (temperature of >38°C), abdominal distension, seizures, vomiting, glucose instability (blood glucose level of <45 mg/dL or >125 mg/dL), metabolic acidosis (pH <7.25), apnoea, tachypnoea, shock, bleeding, sclerema) and p…	Glucose instability (blood glucose level of <45 mg/dL or >125 mg/dL), metabolic acidosis (pH <7.25) and positive blood culture, were included as the study population	Culture + labs			Culture-proven (in title)			Yes	Specified	Yes							1				Yes	Specified	1	2								<45mg/dL or >125mg/dL			<7.25
Mehta et al. Oral zinc supplementation for reducing mortality in probable neonatal sepsis: A double blind randomized placebo controlled trial. Indian Pediatr. 2013;50(4):390-393	2012	614	In an infant having a clinical picture suggestive of sepsis, the presence of any one of the following criteria was considered enough to suspect the diagnosis of bacterial infection: (a) Existence of any of the predisposing factors like premature rupture of membranes (PROM), foul smelling liquor, amnionitis/funisitis (b) Positive ‘sepsis screen’ i.e. presence of at least two of the following five …	In an infant having a clinical picture suggestive of sepsis, the presence of any one of the following criteria was considered enough to suspect the diagnosis of bacterial infection: (a) Existence of any of the predisposing factors like premature rupture of membranes (PROM), foul smelling liquor, amnionitis/funisitis	Signs + risk factors			Probable (see title)		Mortality, use of 2/3 line antibiotics, duration of hospital stay																																						Yes	Unspecified
Mehta et al. Oral zinc supplementation for reducing mortality in probable neonatal sepsis: A double blind randomized placebo controlled trial. Indian Pediatr. 2013;50(4):390-393	2012	614	In an infant having a clinical picture suggestive of sepsis, the presence of any one of the following criteria was considered enough to suspect the diagnosis of bacterial infection: (a) Existence of any of the predisposing factors like premature rupture of membranes (PROM), foul smelling liquor, amnionitis/funisitis (b) Positive ‘sepsis screen’ i.e. presence of at least two of the following five …	In an infant having a clinical picture suggestive of sepsis, the presence of any one of the following criteria was considered enough to suspect the diagnosis of bacterial infection: (b) Positive ‘sepsis screen’ i.e. presence of at least two of the following five parameters, namely, total leucocyte count <5000/mm3, low absolute neutrophil count (as per standard charts), bands to total neutrophil r…	Signs + labs			Probable (see title)		Mortality, use of 2/3 line antibiotics, duration of hospital stay														Yes	Specified	2	5		<5,000/mm^3	Low (As per standard charts)		>20%	>1mg/dL	>15mm on any day of life or >(age in days + 3)mm														Yes	Unspecified
Mehta et al. Oral zinc supplementation for reducing mortality in probable neonatal sepsis: A double blind randomized placebo controlled trial. Indian Pediatr. 2013;50(4):390-393	2012	614	In an infant having a clinical picture suggestive of sepsis, the presence of any one of the following criteria was considered enough to suspect the diagnosis of bacterial infection: (a) Existence of any of the predisposing factors like premature rupture of membranes (PROM), foul smelling liquor, amnionitis/funisitis (b) Positive ‘sepsis screen’ i.e. presence of at least two of the following five …	In an infant having a clinical picture suggestive of sepsis, the presence of any one of the following criteria was considered enough to suspect the diagnosis of bacterial infection:(c) Radiological evidence of pneumonia	Signs + radiology			Probable (see title)		Mortality, use of 2/3 line antibiotics, duration of hospital stay																																						Yes	Unspecified
Roos et al. Effect of maintenance tocolysis with nifedipine in threatened preterm labor on perinatal outcomes: A randomized controlled trial. JAMA - J Am Med Assoc. 2013;309(1):41-47	2013	406	Neonatal sepsis (proven with a positive blood culture)	Neonatal sepsis (proven with a positive blood culture)	Culture alone					Primary outcome was a composite of adverse perinatal outcomes (perinatal death, chronic lung disease, neonatal sepsis, intraventricular hemorrhage >grade 2, periventricular leukomalacia >grade 1, or necrotizing enterocolitis). Analyses were completed on an intention-to-treat basis.	Yes	Specified	Yes							1
Pattinson et al. The use of dexamethasone in women with preterm premature rupture of membranes - A multicentre, double-blind, placebo-controlled, randomised trial. South african Med J. 1999;89(8):865‐870	1999	208	Clinical diagnosis of sepsis was made by the attending neonatologist and supported by positive blood cultures, Iow platelet and neutrophil counts, raised CRP and signs of infection on the chest radiograph	Clinical diagnosis of sepsis was made by the attending neonatologist and supported by positive blood cultures, Iow platelet and neutrophil counts, raised CRP and signs of infection on the chest radiograph	Culture + labs + radiology					Birthweight, perinatal death, respiratory distress, mechanical ventilation, NEC, neonatal infection	Yes	Specified	Yes							1				Yes	Specified	3	3			Low			Raised				Low
Bordbar et al. Standard multiple and single daily dosing of amikacin in premature infants. Iran J Neonatol. 2017;8(4):57‐64	2017	40	Clinical symptoms of sepsis include the loss of reflexes, weakness and lethargy, apnea, respiratory distress, bradycardia, hypothermia and hyperthermia, seizures, and abdominal distension = suspicion of sepsis Definitive diagnosis of sepsis could be achieved through a positive bacterial infection	Clinical symptoms of sepsis include the loss of reflexes, weakness and lethargy, apnea, respiratory distress, bradycardia, hypothermia and hyperthermia, seizures, and abdominal distension = suspicion of sepsis	Signs alone			Suspicion of sepsis		WBC, blood creatinine, serum amikacin levels, urinary NGAL																																						Yes	Specified
Bordbar et al. Standard multiple and single daily dosing of amikacin in premature infants. Iran J Neonatol. 2017;8(4):57‐64	2017	40	Clinical symptoms of sepsis include the loss of reflexes, weakness and lethargy, apnea, respiratory distress, bradycardia, hypothermia and hyperthermia, seizures, and abdominal distension = suspicion of sepsis Definitive diagnosis of sepsis could be achieved through a positive bacterial infection	Definitive diagnosis of sepsis could be achieved through a positive bacterial infection	Culture alone			Definitive diagnosis of sepsis		WBC, blood creatinine, serum amikacin levels, urinary NGAL	Yes	Unspecified								1	Bacteria
Roca et al. Oral azithromycin given during labour decreases bacterial carriage in the mothers and their offspring: a double-blind randomized trial. Clin Microbiol Infect. 2016;22(6):565	2016	843	Made on a clinical basis and supported by chest X-rays or laboratory results at admission	Made on a clinical basis and supported by laboratory results at admission	Signs + labs					Bacterial carriage in mother and babies														Yes	Unspecified																							Yes	Unspecified
Roca et al. Oral azithromycin given during labour decreases bacterial carriage in the mothers and their offspring: a double-blind randomized trial. Clin Microbiol Infect. 2016;22(6):565	2016	843	Made on a clinical basis and supported by chest X-rays or laboratory results at admission	Made on a clinical basis and supported by chest X-rays at admission	Signs + radiology					Bacterial carriage in mother and babies																																						Yes	Unspecified
Cutland CL, Madhi SA, Zell ER, et al. Chlorhexidine maternal-vaginal and neonate body wipes in sepsis and vertical transmission of pathogenic bacteria in South Africa: a randomised, controlled trial. Lancet. 2009;374(9705):1909‐1916	2009	8129	Early-onset sepsis as arising within the first 3 days of life and including culture-confirmed or clinical sepsis on the basis of clinical and laboratory signs. Cases of late-onset sepsis had symptom onset between 3 days and 28 days of age	Early-onset sepsis as arising within the first 3 days of life and including culture-confirmed	Culture alone		Early	Culture-confirmed		Primary outcomes were neonatal sepsis in the first 3 days of life and vertical transmission of group B streptococcus.	Yes	Unspecified								1		<72 hrs after birth
Cutland CL, Madhi SA, Zell ER, et al. Chlorhexidine maternal-vaginal and neonate body wipes in sepsis and vertical transmission of pathogenic bacteria in South Africa: a randomised, controlled trial. Lancet. 2009;374(9705):1909‐1916	2009	8129	Early-onset sepsis as arising within the first 3 days of life and including culture-confirmed or clinical sepsis on the basis of clinical and laboratory signs. Cases of late-onset sepsis had symptom onset between 3 days and 28 days of age	Early-onset sepsis as arising within the first 3 days of life and including clinical sepsis on the basis of clinical and laboratory signs.	Signs + labs		Early	Clinical sepsis		Primary outcomes were neonatal sepsis in the first 3 days of life and vertical transmission of group B streptococcus.														Yes	Unspecified																							Yes	Unspecified
Karagol et al. Randomized controlled trial of slow vs rapid enteral feeding advancements on the clinical outcomes of preterm infants with birth weight 750-1250 g. J Parenter Enter Nutr. 2013;37(2):223-228	2012	92	Culture proven, late-onset: signs and symptoms + positive culture in >3 day old	Culture proven, late-onset: signs and symptoms + positive culture in >3 day old	Culture + signs		Late onset			Primary outcome was days to reach full enteral feeding, defined as 180 mL/kg/d. Secondary outcomes included rates of necrotizing enterocolitis (NEC) and culture‐proven sepsis, days of parenteral nutrition (PN), length of hospital stay, and growth end points.	Yes	Unspecified								1		>72 hrs after brith																										Yes	Unspecified
Stocker et al. Procalcitonin-guided decision making for duration of antibiotic therapy in neonates with suspected early-onset sepsis: a multicentre, randomised controlled trial (NeoPIns). Lancet. 2017;390(10097):871-881	2017	1710	Culture proven. Early onset is within first 3 days	Culture proven. Early onset is within first 3 days	Culture alone		Early onset			Duration of antibiotic treatment, re-infection or death within first month of life, duration of hospital stay	Yes	Unspecified								1		<72 hrs after birth
Hikaru et al. Bifidobacteria prevents preterm infants from developing infection and sepsis. Int J Probiotics Prebiotics. 2010;5(1):33-36	2009	208	Positive blood culture	Positive blood culture	Culture alone					Infection or sepsis	Yes	Specified	Yes							1
Rouse et al. Chlorhexidine vaginal irrigation for the prevention of peripartal infection: A placebo-controlled randomized clinical trial. Am J Obstet Gynecol. 1997;176(3):617-622	1997	1024	Positive blood cultures	Positive blood cultures	Culture alone					Birth weight, APGAR score, Perinatal mortality, O2 requirements, NEC, IVH, hyperbilirubinaemia requiring phototherapy	Yes	Specified	Yes							1
Strus et al. Effects of oral probiotic supplementation on gut Lactobacillus and Bifidobacterium populations and the clinical status of low-birth-weight preterm neonates: A multicenter randomized, double-blind, placebo-controlled trial. Infect Drug Resist. 2018;11:1557-1571	2018	181	Positive blood cultures in patients with clinically suspected sepsis	Positive blood cultures in patients with clinically suspected sepsis	Culture + signs					Effect of probiotic supplementation on sepsis rates (no effect)	Yes	Specified	Yes							1																												Yes	Unspecified
Van der Hoogen et al. In-line filters in central venous catheters in a neonatal intensive care unit. J Perinat Med. 2006;34(1):71-74	2006	442	Occurrence of clinical signs of infection and a positive blood culture	Occurrence of clinical signs of infection and a positive blood culture	Culture + signs					No differences were found in clinical characteristics, CVC-use, and catheter days. Nosocomial sepsis occurred in 37 (16.2%) infants with filters, in 35 (16.3%) in the group without filter (NS).	Yes	Specified	Yes							1																												Yes	Unspecified
Calkins et al. Low-dose parenteral soybean oil for the prevention of parenteral nutrition-associated liver disease in neonates with gastrointestinal disorders.J Parenter Enter Nutr. 2017;41(3):404-411	2017	36	Positive blood culture in infants > 72 hours of age and requiring at least five days of intravenous antibiotics	Positive blood culture in infants > 72 hours of age and requiring at least five days of intravenous antibiotics	Culture + signs					When the LOW parenteral soya-bean group was compared to the conventional dose group, there was no difference in cholestasis (30% vs. 38%, p=0.7) or secondary outcomes (i.e. sepsis).	Yes	Specified	Yes							1		>72 hrs after birth																										Yes	Specified
Manzoni et al. Bovine lactoferrin supplementation for prevention of late-onset sepsis in very low-birth-weight neonates: A randomized trial. JAMA - J Am Med Assoc. 2009;302(13):1421-1428	2017	472	Late-onset sepsis was defined as occurring more than 72 hours after birth and before discharge. This condition was based on the detection of clinical signs and symptoms by the physician in charge, presence of laboratory findings consistent with sepsis, and isolation of a causative organism from blood (drawn from peripheral sites) or cerebrospinal or peritoneal fluid.	Late-onset sepsis was defined as occurring more than 72 hours after birth and before discharge. This condition was based on the detection of clinical signs and symptoms by the physician in charge, presence of laboratory findings consistent with sepsis, and isolation of a causative organism from blood (drawn from peripheral sites) or cerebrospinal or peritoneal fluid.	Culture + signs + labs		Late onset			Incidence of late onset sepsis (lower in treatment group)	Yes	Specified	Yes	Yes				Yes		1		>72 hrs after birth		Yes	Unspecified																							Yes	Unspecified
Shabaan et al.. Conventional Versus Prolonged Infusion of Meropenem in Neonates With Gram-negative Late-onset Sepsis: A Randomized Controlled Trial. Pediatr Infect Dis J. 2017;36(4):358-363	2017	102	Inborn and outborn neonates (infants less than 28 days of life with late-onset sepsis (LOS) (sepsis after 72 hours of birth) and Gram-negative bacteria sensitive to meropenem were included. A positive blood, cerebrospinal fluid, urine and/or synovial fluid cultures were required for confirmation of sepsis.	Inborn and outborn neonates (infants less than 28 days of life with late-onset sepsis (LOS) (sepsis after 72 hours of birth) and Gram-negative bacteria sensitive to meropenem were included. A positive blood, cerebrospinal fluid, urine and/or synovial fluid cultures were required for confirmation of sepsis.	Culture alone	Gram-negative	Late onset			Rate of clinical improvement & microbial clearance (higher in treatment group). Mortality & AKI lower in treatment group)	Yes	Specified	Yes	Yes	Yes				Synovial	1	Gram-negative bacteria	>72 hrs after birth
Romeo et al. Role of probiotics in the prevention of the enteric colonization by Candida in preterm newborns: Incidence of late-onset sepsis and neurological outcome. J Perinatol. 2011;31(1):63-69	2017	249	Proven fungal or bacterial infection was defined as a positive culture: (1) from blood (drawn from peripheral sites); (2) from urine (collected by suprapubic sterile puncture or sterile bladder catheterization, with a growth of 10 000 fungal organisms per ml); (3) from cerebrospinal fluid; or (4) from intravascular catheter tip (only considered proof of microbiologically documented fungal infecti…	Proven fungal or bacterial infection was defined as a positive culture: (1) from blood (drawn from peripheral sites); (2) from urine (collected by suprapubic sterile puncture or sterile bladder catheterization, with a growth of 10 000 fungal organisms per ml); (3) from cerebrospinal fluid; or (4) from intravascular catheter tip (only considered proof of microbiologically documented fungal infecti…	Culture alone					Rate of stool colonisation, neurological adverse events	Yes	Specified	Yes	Yes	Yes (suprapubic sterile puncture or sterile bladder catheterisation)				Intravascular catheter tip	1
Thompson et al. A randomized, controlled trial of parenteral glutamine in ill, very low birth-weight neonates. J Pediatr Gastroenterol Nutr. 2003;37(5):550-554	2003	35	Sepsis (culture-positive and suspected)	Sepsis (culture positive)	Culture alone					Time to achieving full enteral nutrition, rate of sepsis, time to discharge	Yes	Unspecified								1
Thompson et al. A randomized, controlled trial of parenteral glutamine in ill, very low birth-weight neonates. J Pediatr Gastroenterol Nutr. 2003;37(5):550-554	2003	35	Sepsis (culture-positive and suspected)	Sepsis (suspected)	Signs alone					Time to achieving full enteral nutrition, rate of sepsis, time to discharge																																						Yes	Unspecified
Lewis et al. Preterm premature ruptured membranes: A randomized trial of steroids after treatment with antibiotics. Obstet Gynecol. 1996;88(5):801-805	1996	77	Culture proven	Culture proven	Culture alone					Secondary outcome of sepsis. Primary outcome of latency to deliver post PPROM.	Yes	Unspecified								1
Baske et al. Epinephrine versus dopamine in neonatal septic shock: a double-blind randomized controlled trial. Eur J Pediatr. 2018;177(9):1335-1342	2018	40	Sepsis was defined as either culture proven sepsis or septic screen positive sepsis. We defined culture proven sepsis if either blood or cerebrospinal fluid culture of a symptomatic neonate grew a microorganism within 48 h of incubation. We defined positive sepsis screen if any two out of the five components of conventional septic screen were positive: C-reactive protein (CRP) > 10 mg/L or age ap…	We defined culture proven sepsis if either blood or cerebrospinal fluid culture of a symptomatic neonate grew a microorganism within 48 h of incubation.	Culture alone			Proven sepsis		Efficacy & safety & mortality rates in septic shock	Yes	Specified	Yes	Yes						1			<48hrs
Baske et al. Epinephrine versus dopamine in neonatal septic shock: a double-blind randomized controlled trial. Eur J Pediatr. 2018;177(9):1335-1342	2018	40	Sepsis was defined as either culture proven sepsis or septic screen positive sepsis. We defined culture proven sepsis if either blood or cerebrospinal fluid culture of a symptomatic neonate grew a microorganism within 48 h of incubation. We defined positive sepsis screen if any two out of the five components of conventional septic screen were positive: C-reactive protein (CRP) > 10 mg/L or age ap…	We defined positive sepsis screen if any two out of the five components of conventional septic screen were positive: C-reactive protein (CRP) > 10 mg/L or age appropriate cut-offs of procalcitonin, microerythrocyte sedimentation rate > 10 mm after first hour, total leukocyte and absolute neutrophil counts outside the reference range, or immature to total neutrophil ratio more than 0.2.	Labs alone			Sepsis screen positive sepsis		Efficacy & safety & mortality rates in septic shock														Yes	Specified	2	5			Yes		Yes 20%	Yes >10mg/L	Yes >10mm					Yes Outside age-appropriate cut-off
Weisman, et al. Intravenous immune globulin prophylaxis of late-onset sepsis in premature neonates. J Pediatr. 1994;125(6 I):922-930	1994	753	Blood culture confirmation	Blood culture confirmation	Culture alone					Sepsis & death (unaffected by IVIG treatment)	Yes	Specified	Yes							1
Ochoa et al. Randomized Controlled Trial of Lactoferrin for Prevention of Sepsis in Peruvian Neonates Less than 2500 g. Pediatr Infect Dis J. 2015;34(6):571-576	2016	190	We included both culture-proven sepsis and culture-negative clinical infection (probable or possible sepsis). Late-onset proven sepsis was defined by a positive blood culture and/or cerebrospinal fluid culture obtained after 72 hours of life in the presence of clinical signs and symptoms of infection. Culture-negative clinical infection or “probable sepsis” was defined by the presence of clinical…	Late-onset proven sepsis was defined by a positive blood culture and/or cerebrospinal fluid culture obtained after 72 hours of life in the presence of clinical signs and symptoms of infection (temperature instability, heart rate > 2SD above normal for age, respiratory rate >60 breaths/min plus grunting or desaturations, lethargy/altered mental status, feed intolerance, blood pressure < 2SD normal…	Culture + signs		Late onset	Culture proven		Incidence of sepsis (primary outcome)	Yes	Specified	Yes	Yes						1		>72 hrs after birth																										Yes	Specified
Ochoa et al. Randomized Controlled Trial of Lactoferrin for Prevention of Sepsis in Peruvian Neonates Less than 2500 g. Pediatr Infect Dis J. 2015;34(6):571-576	2016	190	We included both culture-proven sepsis and culture-negative clinical infection (probable or possible sepsis). Late-onset proven sepsis was defined by a positive blood culture and/or cerebrospinal fluid culture obtained after 72 hours of life in the presence of clinical signs and symptoms of infection. Culture-negative clinical infection or “probable sepsis” was defined by the presence of clinical…	Late-onset proven sepsis was defined by a positive blood culture and/or cerebrospinal fluid culture obtained after 72 hours of life in the presence of clinical signs and symptoms of infection ( glucose intolerance defined as plasma glucose > 10mmol/L, plasma lactate > 3 mmol/L). Despite the study referring to these biochemical values as 'signs', we have included them under the 'labs' category in …	Culture + labs		Late onset	Culture proven		Incidence of sepsis (primary outcome)	Yes	Specified	Yes	Yes						1		>72 hrs after birth		Yes	Specified	1	2								Yes >10mmol/L	Yes >3mmol/L
Ochoa et al. Randomized Controlled Trial of Lactoferrin for Prevention of Sepsis in Peruvian Neonates Less than 2500 g. Pediatr Infect Dis J. 2015;34(6):571-576	2016	190	We included both culture-proven sepsis and culture-negative clinical infection (probable or possible sepsis). Late-onset proven sepsis was defined by a positive blood culture and/or cerebrospinal fluid culture obtained after 72 hours of life in the presence of clinical signs and symptoms of infection. Culture-negative clinical infection or “probable sepsis” was defined by the presence of clinical…	Culture-negative clinical infection or “probable sepsis” was defined by the presence of clinical signs and symptoms of infection (temperature instability, heart rate > 2SD above normal for age, respiratory rate >60 breaths/min plus grunting or desaturations, lethargy/altered mental status, glucose intolerance defined as plasma glucose > 10mmol/L, feed intolerance, blood pressure < 2SD normal for …	Signs + labs			Probable sepsis		Incidence of sepsis (primary outcome)														Yes	Specified	2	5		Yes >34,000 x 10^9/L or <5,000 x 10^9/L		Yes >10%	Yes >0.2	Yes >10mg/dL or >2SD above normal				Yes <100,000 x 10^9/L											Yes	Specified
Ikram et al. A randomised controlled trial of glutamine-enriched neonatal parenteral nutrition in Malaysia. Singapore Med J. 2011;52(5):356-360	2011	270	(Clinical sepsis or culture positivity). Clinical sepsis for the purpose of the study was defined as presence of two or more of the following: (1) negative blood culture; (2) radiological changes of pneumonia; (3) clinical sepsis (apnoea, hypo/hyperglycaemia, lethargy, fever, feeding intolerance, metabolic acidosis); (4) laboratory parameters: white cells >25 x 109/L or <5.0 x 109 /L, thrombocyto…	Culture positivity	Culture alone			Culture positive		Time to reach full enteral nutrition was primary outcome. NEC, sepsis & mortality were secondary outcomes.	Yes	Unspecified								1
Ikram et al. A randomised controlled trial of glutamine-enriched neonatal parenteral nutrition in Malaysia. Singapore Med J. 2011;52(5):356-360	2011	270	(Clinical sepsis or culture positivity). Clinical sepsis for the purpose of the study was defined as presence of two or more of the following: (1) negative blood culture; (2) radiological changes of pneumonia; (3) clinical sepsis (apnoea, hypo/hyperglycaemia, lethargy, fever, feeding intolerance, metabolic acidosis); (4) laboratory parameters: white cells >25 x 109/L or <5.0 x 109 /L, thrombocyto…	Clinical sepsis for the purpose of the study was defined as presence of two or more of the following: (1) negative blood culture; (2) radiological changes of pneumonia; (3) clinical sepsis (apnoea, hypo/hyperglycaemia, lethargy, fever, feeding intolerance, metabolic acidosis); (4) laboratory parameters: white cells >25 x 109/L or <5.0 x 109 /L, thrombocytopenia platelet <100 x 109/L, positive C -…	Radiology alone			Clinical sepsis		Time to reach full enteral nutrition was primary outcome. NEC, sepsis & mortality were secondary outcomes.
Ikram et al. A randomised controlled trial of glutamine-enriched neonatal parenteral nutrition in Malaysia. Singapore Med J. 2011;52(5):356-360	2011	270	(Clinical sepsis or culture positivity). Clinical sepsis for the purpose of the study was defined as presence of two or more of the following: (1) negative blood culture; (2) radiological changes of pneumonia; (3) clinical sepsis (apnoea, hypo/hyperglycaemia, lethargy, fever, feeding intolerance, metabolic acidosis); (4) laboratory parameters: white cells >25 x 109/L or <5.0 x 109 /L, thrombocyto…	Clinical sepsis for the purpose of the study was defined as presence of two or more of the following: (1) negative blood culture; (2) radiological changes of pneumonia; (3) clinical sepsis (apnoea, hypo/hyperglycaemia, lethargy, fever, feeding intolerance, metabolic acidosis); (4) laboratory parameters: white cells >25 x 109/L or <5.0 x 109 /L, thrombocytopenia platelet <100 x 109/L, positive C -…	Signs alone			Clinical sepsis		Time to reach full enteral nutrition was primary outcome. NEC, sepsis & mortality were secondary outcomes.																																						Yes	Specified
Ikram et al. A randomised controlled trial of glutamine-enriched neonatal parenteral nutrition in Malaysia. Singapore Med J. 2011;52(5):356-360	2011	270	(Clinical sepsis or culture positivity). Clinical sepsis for the purpose of the study was defined as presence of two or more of the following: (1) negative blood culture; (2) radiological changes of pneumonia; (3) clinical sepsis (apnoea, hypo/hyperglycaemia, lethargy, fever, feeding intolerance, metabolic acidosis); (4) laboratory parameters: white cells >25 x 109/L or <5.0 x 109 /L, thrombocyto…	Clinical sepsis for the purpose of the study was defined as presence of two or more of the following: (1) negative blood culture; (2) radiological changes of pneumonia; (3) clinical sepsis (apnoea, hypo/hyperglycaemia, lethargy, fever, feeding intolerance, metabolic acidosis); (4) laboratory parameters: white cells >25 x 109/L or <5.0 x 109 /L, thrombocytopenia platelet <100 x 109/L, positive C -…	Labs alone			Clinical sepsis		Time to reach full enteral nutrition was primary outcome. NEC, sepsis & mortality were secondary outcomes.														Yes	Specified	1	3		Yes >25 x 10^9/L or <5 x 10^9/L				Yes >10mg/L				Yes <100 x 10^9/L
Kashanian et al. Comparison between two doses of betamethasone administration with 12 hours vs. 24 hours intervals on prevention of respiratory distress syndrome: a randomised trial. J Obstet Gynaecol (Lahore). 2018;38(6):770-776	2018	201	Neonate sepsis was diagnosed by positive blood or cerebrospinal fluid (CSF) culture or requiring antibiotic therapy for more than 5 days.	Neonate sepsis was diagnosed by positive blood or cerebrospinal fluid (CSF) culture	Culture alone					RDS, IVH, Chorio-amnionitis, sepsis	Yes	Specified	Yes	Yes						1
Kashanian et al. Comparison between two doses of betamethasone administration with 12 hours vs. 24 hours intervals on prevention of respiratory distress syndrome: a randomised trial. J Obstet Gynaecol (Lahore). 2018;38(6):770-776	2018	201	Neonate sepsis was diagnosed by positive blood or cerebrospinal fluid (CSF) culture or requiring antibiotic therapy for more than 5 days.	Requiring antibiotic therapy for more than 5 days.	Signs alone					RDS, IVH, Chorio-amnionitis, sepsis																																						Yes	Specified
Sanghvi et al. Feasibility of exclusive enteral feeds from birth in VLBW infants >1200 g - An RCT. Acta Paediatr Int J Paediatr. 2013;102(7):299-304	2013	46	Blood culture positivity	Blood culture positivity	Culture alone					Regain of birth weight in preterm infants (rate between groups), NEC rate, sepsis rate (secondary outcome)	Yes	Specified	Yes							1
Thigpen et al. Timing of prophylactic antibiotic administration in the uninfected laboring gravida: A randomized clinical trial. Am J Obstet Gynecol. 2005;192(6):1864-1871	2005	303	Neonatal sepsis was suspected if tachycardia and/or tachypnea, as well as an increased white count with bands, was present and was confirmed by positive blood cultures	Neonatal sepsis was suspected if tachycardia and/or tachypnea, as well as an increased white count with bands, was present and was confirmed by positive blood cultures	Culture + signs + labs					C-section rates, endometritis rates, operative delivery rates, wound infection, neonatal infection (secondary outcome)	Yes	Specified	Yes							1				Yes	Specified	2	2				Yes																	Yes	Specified
Miura et al. A randomized, double-masked, placebo-controlled trial of recombinant granulocyte colony-stimulating factor administration to preterm infants with the clinical diagnosis of early-onset sepsis. Pediatrics. 2001;107(1):30-35	2000	44	The clinical diagnosis of sepsis was defined according to the report of Gillan et al as “having a blood culture obtained and antibiotic treatment begun for suspected bacterial sepsis.” To improve uniformity of the study subjects, 2 additional entry criteria were required. Specifically, we required the presence of 3 or more of the following clinical criteria and 1 or more of the following laborato…	The clinical diagnosis of sepsis was defined according to the report of Gillan et al as “having a blood culture obtained and antibiotic treatment begun for suspected bacterial sepsis.” To improve uniformity of the study subjects, 2 additional entry criteria were required. Specifically, we required the presence of 3 or more of the following clinical criteria and 1 or more of the following laborato…	Culture + signs + labs		Early onset <5 days old			Mortality rate, rate of nosocomial infection development (secondary outcome), serum G-CSF and cytokine levels	Yes	Specified	Yes							1				Yes	Specified	1	4			Yes <1500/μL		Yes >20%								Yes >32pg/mL	Yes >12pg/mL							Yes	Specified
Balachandran et al. Bovine colostrum in prevention of necrotizing enterocolitis and sepsis in very low birth weight neonates: A randomized, double-blind, placebo-controlled pilot trial. J Trop Pediatr. 2017;63(1):10-17	2017	86	Definite sepsis was diagnosed if there were clinical signs of sepsis with a positive blood culture or positive culture from any otherwise sterile body site. Suspected sepsis was defined as the presence of clinical signs of sepsis with sepsis screen positive (defined as CRP >10 mg/l or any two parameters positive) or chest X-ray suggestive of pneumonia and sterile cultures.	Definite sepsis was diagnosed if there were clinical signs of sepsis with a positive blood culture or positive culture from any otherwise sterile body site.	Culture + signs			Definite sepsis		Primary outcome of NEC. Secondary outcomes of sepsis, mortality & stool IL-6	Yes	Specified	Yes						Any sterile site	1																												Yes	Unspecified
Balachandran et al. Bovine colostrum in prevention of necrotizing enterocolitis and sepsis in very low birth weight neonates: A randomized, double-blind, placebo-controlled pilot trial. J Trop Pediatr. 2017;63(1):10-17	2017	86	Definite sepsis was diagnosed if there were clinical signs of sepsis with a positive blood culture or positive culture from any otherwise sterile body site. Suspected sepsis was defined as the presence of clinical signs of sepsis with sepsis screen positive (defined as CRP >10 mg/l or any two parameters positive) or chest X-ray suggestive of pneumonia and sterile cultures.	Suspected sepsis was defined as the presence of clinical signs of sepsis with sepsis screen positive (defined as CRP >10 mg/l or any two parameters positive). Sepsis screen: [C Reactive protein (CRP), total leucocyte count, absolute neutrophil count, micro erythrocyte sedimentation rate]	Signs + labs			Suspected sepsis		Primary outcome of NEC. Secondary outcomes of sepsis, mortality & stool IL-7														Yes	Specified	2	4		Abnormal	Abnormal			Yes >10mg/l	Abnormal														Yes	Unspecified
Balachandran et al. Bovine colostrum in prevention of necrotizing enterocolitis and sepsis in very low birth weight neonates: A randomized, double-blind, placebo-controlled pilot trial. J Trop Pediatr. 2017;63(1):10-17	2017	86	Definite sepsis was diagnosed if there were clinical signs of sepsis with a positive blood culture or positive culture from any otherwise sterile body site. Suspected sepsis was defined as the presence of clinical signs of sepsis with sepsis screen positive (defined as CRP >10 mg/l or any two parameters positive) or chest X-ray suggestive of pneumonia and sterile cultures.	Suspected sepsis was defined as the presence of clinical signs of sepsis with chest X-ray suggestive of pneumonia.	Signs + radiology			Suspected sepsis		Primary outcome of NEC. Secondary outcomes of sepsis, mortality & stool IL-8																																						Yes	Unspecified
Aggarwal et al. Selenium supplementation for prevention of late-onset sepsis in very low birth weight preterm neonates. J Trop Pediatr. 2016;62(3):185-193	2016	90	All neonates with a clinical suspicion of sepsis were admitted for sepsis work-up and treated as per the unit protocol. The sepsis work-up included blood culture and a sepsis screen. CRP was done by the qualitative method of Latex agglutination, and an agglutination in 1 : 1 dilution (12 mg/l) was considered as positive. A total leukocyte count (TLC) of <5000 was taken as positive. An immature to…	All neonates with a clinical suspicion of sepsis were admitted for sepsis work-up and treated as per the unit protocol. The sepsis work-up included blood culture and a sepsis screen. CRP was done by the qualitative method of Latex agglutination, and an agglutination in 1 : 1 dilution (12 mg/l) was considered as positive. A total leukocyte count (TLC) of <5000 was taken as positive. An immature to…	Culture + signs + labs					Primary outcome was incidence of culture-proven bacterial and Candida sepsis at any day, after 72 h and up to 28 days of life, during the hospital stay or during follow-up. Secondary outcomes were incidences of ROP needing treatment according to ETROP [ 12 ] and all-cause mortality after 72 h of life, during the hospital stay or during follow-up till Day 28 of life.	Yes	Specified	Yes							1				Yes	Specified	2	5		<5000	Outside Mouzinho's range		>20%	12mg/l	>10mm on any day of life or >(age in days + 3)mm														Yes	Unspecified
Morris et al. Immediate delivery versus expectant care in women with preterm prelabour rupture of the membranes close to term (PPROMT): A multi-centre randomised controlled trial. Arch Dis Child. 2014;99:A223	2016	1836	Definite systemic neonatal sepsis was defined as a positive culture of a known pathogen from blood or cerebrospinal fluid (CSF) for which the baby was treated with antibiotics for 5 or more days (or died before 5 days), and the presence of one or more clinical signs of infection. For organisms of low virulence or high likelihood of skin contamination of the blood culture, such as coagulase-negati…	Definite systemic neonatal sepsis was defined as a positive culture of a known pathogen from blood or cerebrospinal fluid (CSF) for which the baby was treated with antibiotics for 5 or more days (or died before 5 days), and the presence of one or more clinical signs of infection. For organisms of low virulence or high likelihood of skin contamination of the blood culture, such as coagulase-negati…	Culture + signs + labs				Yes	The primary outcome was the incidence of neonatal sepsis. Secondary infant outcomes included a composite neonatal morbidity and mortality indicator (ie, sepsis, mechanical ventilation ≥24 h, stillbirth, or neonatal death); respiratory distress syndrome; any mechanical ventilation; and duration of stay in a neonatal intensive or special care unit. Secondary maternal outcomes included antepartum or…	Yes	Specified	Yes	Yes						1				Yes	Specified	1	5		Yes <5x10^9cell/L or >30x10^9cells/L	Yes <1.5x10^9		Yes >0.2	10mg/L				Yes <100,000cells/ml											Yes	Specified
Odio et al. Comparative efficacy of ceftazidime vs. carbenicillin and amikacin for treatment of neonatal septicemia. Pediatr Infect Dis J. 1987;6(4):371‐377	1987	140	Positive culture of blood, CSF, tracheal aspirate or urine	Positive culture of blood, CSF, tracheal aspirate or urine	Culture alone					Time to setrilise cultures, fever to abate, normalise physical examination, resolve locus of infection, and normalisation of WCC folowing Manroe's criteria	Yes	Specified	Yes	Yes	Yes		Yes			1
Newton et al. Effect of Zinc Supplementation on Early Outcome of Neonatal Sepsis--A Randomized Controlled Trial. Indian J Pediatr. 2016;83(4):289‐293	2016	88	Neonates with clinical signs of sepsis and with at least two screening tests positive among microESR, CRP and band cell count or positive blood culture were included	Neonates with clinical signs of sepsis and with positive blood culture were included (and one other lab result)	Culture + signs + labs					Primary - Cure of sepsis Secondary - Length of stay, mortality, abnormal neurological findings	Yes	Specified	Yes							1				Yes	Specified	2	4				Yes		Yes	Yes
Van Der Ham et al. Management of late-preterm premature rupture of membranes: the PPROMEXIL-2 trial. Am J Obstet Gynecol. 2012;207(4):276	2012	195	A positive blood culture taken at birth (not Staphylococcus epidermidis) or within 72 hours 2 or more symptoms of infection (apnea, temperature instability, lethargy, feeding, intolerance, respiratory distress, hemodynamic instability) plus 1 of the following 3 items: (1) positive blood culture (culture-proven sepsis); (b) C-reactive protein greater than 20 (suspicion sepsis); or (3) positive sur…	A positive blood culture taken at birth (not Staphylococcus epidermidis)	Culture alone			Culture-proven sepsis	Not Staph. epi	Primary outcome was neonatal sepsis. Secondary neonatal outcome measures were respiratory distress syndrome, asphyxia, hypoglycemia, hyperbilirubinemia, total length of hospital stay and admission, and length of stay on the neonatal intensive care unit (NICU) and perinatal death	Yes	Specified	Yes			Yes				1	Not Staph. Epidermidis	<72hrs after birth											>20															Yes	Specified
Van Der Ham et al. Management of late-preterm premature rupture of membranes: the PPROMEXIL-2 trial. Am J Obstet Gynecol. 2012;207(4):276	2012	195	A positive blood culture taken at birth (not Staphylococcus epidermidis) or within 72 hours 2 or more symptoms of infection (apnea, temperature instability, lethargy, feeding, intolerance, respiratory distress, hemodynamic instability) plus 1 of the following 3 items: (1) positive blood culture (culture-proven sepsis); (b) C-reactive protein greater than 20 (suspicion sepsis); or (3) positive sur…	2 or more symptoms of infection (apnea, temperature instability, lethargy, feeding, intolerance, respiratory distress, hemodynamic instability) plus positive blood culture (culture-proven sepsis);	Culture + signs			Culture-proven sepsis		Primary outcome was neonatal sepsis. Secondary neonatal outcome measures were respiratory distress syndrome, asphyxia, hypoglycemia, hyperbilirubinemia, total length of hospital stay and admission, and length of stay on the neonatal intensive care unit (NICU) and perinatal death	Yes	Specified	Yes							1																												Yes	Specified
Van Der Ham et al. Management of late-preterm premature rupture of membranes: the PPROMEXIL-2 trial. Am J Obstet Gynecol. 2012;207(4):276	2012	195	A positive blood culture taken at birth (not Staphylococcus epidermidis) or within 72 hours 2 or more symptoms of infection (apnea, temperature instability, lethargy, feeding, intolerance, respiratory distress, hemodynamic instability) plus 1 of the following 3 items: (1) positive blood culture (culture-proven sepsis); (b) C-reactive protein greater than 20 (suspicion sepsis); or (3) positive sur…	2 or more symptoms of infection (apnea, temperature instability, lethargy, feeding, intolerance, respiratory distress, hemodynamic instability) plus (b) C-reactive protein greater than 20 (suspicion sepsis)	Signs + labs			Suspicion of sepsis		Primary outcome was neonatal sepsis. Secondary neonatal outcome measures were respiratory distress syndrome, asphyxia, hypoglycemia, hyperbilirubinemia, total length of hospital stay and admission, and length of stay on the neonatal intensive care unit (NICU) and perinatal death														Yes	Specified	1	1						Yes >20															Yes	Specified
Van Der Ham et al. Management of late-preterm premature rupture of membranes: the PPROMEXIL-2 trial. Am J Obstet Gynecol. 2012;207(4):276	2012	195	A positive blood culture taken at birth (not Staphylococcus epidermidis) or within 72 hours 2 or more symptoms of infection (apnea, temperature instability, lethargy, feeding, intolerance, respiratory distress, hemodynamic instability) plus 1 of the following 3 items: (1) positive blood culture (culture-proven sepsis); (b) C-reactive protein greater than 20 (suspicion sepsis); or (3) positive sur…	2 or more symptoms of infection (apnea, temperature instability, lethargy, feeding, intolerance, respiratory distress, hemodynamic instability) plus positive surface cultures of a known virulent pathogen (suspicion of sepsis).	Culture + signs			Suspicion of sepsis		Primary outcome was neonatal sepsis. Secondary neonatal outcome measures were respiratory distress syndrome, asphyxia, hypoglycemia, hyperbilirubinemia, total length of hospital stay and admission, and length of stay on the neonatal intensive care unit (NICU) and perinatal death	Yes	Specified				Yes				1	Known virulent pathogen																											Yes	Specified
Haque et al. IgM-enriched intravenous immunoglobulin therapy in neonatal sepsis. Am J Dis Child. 1988;142(12):1293‐1296	1988	60	Presence of one or more clinical features, such as lethargy, instability of temperature, glucose intolerance, increased gastric aspirate, hepatospleomegaly, as well as any two of the following laboratory variables: immature-to-total neutrophil ratio greater than 0.2, total WBC either less than 5.0 or greater than 30.0 x 10x9/L (uncorrected for age), platelet count less than 50.0 x 10x9/L and a po…	Presence of one or more clinical features, such as lethargy, instability of temperature, glucose intolerance, increased gastric aspirate, hepatospleomegaly, as well as any two of the following laboratory variables: immature-to-total neutrophil ratio greater than 0.2, total WBC either less than 5.0 or greater than 30.0 x 10x9/L (uncorrected for age), platelet count less than 50.0 x 10x9/L and a po…	Culture + signs + labs					Mortality from sepsis	Yes	Specified	Yes	Yes						1				Yes	Specified	2	3		Yes <5 x 10^9/L or >30 x 10^9/L			Yes >0.2					<50 x 10^9/L											Yes	Specified
Haque et al. Intravenous immunoglobulin for prevention of sepsis in preterm and low birth weight infants. Pediatr Infect Dis. 1986;5(6):622‐625	1986	150	Presence of clinical features and a positive culture of blood or CSF	Presence of clinical features and a positive culture of blood or CSF	Culture + signs					Incidence of infection	Yes	Specified	Yes	Yes						1																												Yes	Unspecified
Cararach et al. Administration of antibiotics to patients with rupture of membranes at term: a prospective, randomized, multicentric study. Collaborative Group on PROM. Acta Obstet Gynecol Scand. 1998;77(3):298‐302	1998	733	Sepsis was defined as the presence of laboratory indicators together with a minimum of one of the following clinical signs: hyperthermia/hypothermia, lethargia, poorfeeding, tachypnea, vomiting, abdominal bloating.Laboratory indicators of neonatal sepsis were:white cell count <5000 or>30000/ml, band/neutrophil ratio >2, or C reactive protein>20mg/L.	Sepsis was defined as the presence of laboratory indicators together with a minimum of one of the following clinical signs: hyperthermia/hypothermia, lethargia, poorfeeding, tachypnea, vomiting, abdominal bloating.Laboratory indicators of neonatal sepsis were:white cell count <5000 or>30000/ml, band/neutrophil ratio >2, or C reactive protein>20mg/L.	Signs + labs		Early sepsis			Rates of early onset NNS in term PROM in no maternal antibiotics vs antibiotic groups														Yes	Specified	1	3		<5,000/mL or >30,000/mL			>2	>20mg/L															Yes	Specified
Regan et al. Colonization with group B streptococci in pregnancy and adverse outcome. Am J Obstet Gynecol. 1996;174(4):1354‐1360	1996	2877	GBS in blood or CSF cultures	GBS in blood or CSF cultures	Culture alone	Group B strep bacteraemia				Rates of NNS in women with no/light/heavy GBS colonisation	Yes	Specified	Yes	Yes						1	Group B Streptococci
Kalaranjini et al. Comparison of administration of single dose ceftriaxone for elective caesarean section before skin incision and after cord clamping in preventing post-operative infectious morbidity. Arch Gynecol Obstet. 2013;288(6):1263-1268	2013	874	Neonatal sepsis diagnosed by positive blood culture	Positive blood culture	Culture alone					Primary outcome measures were maternal post-operative infectious morbidities like surgical site wound infection, febrile morbidity, endometritis, urinary tract infections and neonatal sepsis	Yes	Specified	Yes							1
Egerman et al. A randomized, controlled trial of oral and intramuscular dexamethasone in the prevention of neonatal respiratory distress syndrome. Am J Obstet Gynecol. 1998;179(5):1120-1123	1998	165	Positive blood or cerebral spinal fluid culture results or clinical signs with increased C-reactive protein	Positive blood or cerebral spinal fluid culture results	Culture alone					Primary: rates of RDS, secondary: rates of neonatal sepsis in neoantes born to women trwated with oral vs IM dexamethasone	Yes	Specified	Yes	Yes						1
Egerman et al. A randomized, controlled trial of oral and intramuscular dexamethasone in the prevention of neonatal respiratory distress syndrome. Am J Obstet Gynecol. 1998;179(5):1120-1123	1998	165	Positive blood or cerebral spinal fluid culture results or clinical signs with increased C-reactive protein	Cinical signs with increased C-reactive protein	Signs + labs					Primary: rates of RDS, secondary: rates of neonatal sepsis in neoantes born to women trwated with oral vs IM dexamethasone														Yes	Specified	1	1						Increased															Yes	Unspecified
Eriksen et al. Chlorhexidine vs. sterile vaginal wash during labor to prevent neonatal infection. Infect Dis Obstet Gynecol. 1997;5(4):286-290	1997	910	Neonatal sepsis was diagnosed if the infant had a positive blood or cerebrospinal fluid culture, along with a clinical course consistent with sepsis.	Neonatal sepsis was diagnosed if the infant had a positive blood or cerebrospinal fluid culture, along with a clinical course consistent with sepsis.	Culture + signs					Incidence of culture proven neonatal sepsis	Yes	Specified	Yes	Yes						1																												Yes	Unspecified
Yaramis et al. A randomized trial of granulocyte-macrophage colony-stimulating factor in neonates with sepsis and neutropenia. Pediatrics. 2001;107(1):36-41	2001	60	Sepsis was diagnosed when a neonate with new symptoms (eg, worsening respiratory distress, new apnea, temperature instability, or other accepted clinical signs of sepsis) concurrently had at least one positive blood culture in the first 28 days of life	Sepsis was diagnosed when a neonate with new symptoms (eg, worsening respiratory distress, new apnea, temperature instability, or other accepted clinical signs of sepsis) concurrently had at least one positive blood culture in the first 28 days of life	Culture + signs					Death, mean hospital stay, clincial recovery	Yes	Specified	Yes							1		Within first 28 days of life																										Yes	Specified
Chowdhary et al. Randomized controlled trial of 7-day vs. 14-day antibiotics for neonatal sepsis. J Trop Pediatr. 2006;52(6):427-432	2006	69	They had clinical signs of sepsis, and Blood culture showed growth of a pathogenic bacterium from two separate, but concurrently inoculated blood culture bottles.	They had clinical signs of sepsis, and Blood culture showed growth of a pathogenic bacterium from two separate, but concurrently inoculated blood culture bottles.	Culture + signs					Primary outcome was treatment failure within 28 days defined as a positive blood culture, or clinical signs accompanied by either positive CRP or adjudicated to be a relapse by an expert committee.	Yes	Specified	Yes							2	Pathogenic bacteria																											Yes	Unspecified
Sullivan et al. Administration of cefazolin prior to skin incision is superior to cefazolin at cord clamping in preventing postcesarean infectious morbidity: a randomized, controlled trial. Am J Obstet Gynecol. 2007;196(5):455	2007	375	Neonatal sepsis was diagnosed by a positive blood culture.	Neonatal sepsis was diagnosed by a positive blood culture.	Culture alone					Post CS infectious morbidity	Yes	Specified	Yes							1
Lauterbach et al. Pentoxifylline reduces plasma tumour necrosis factor-alpha concentration in premature infants with sepsis. Eur J Pediatr. 1996;155(5):404‐409	1996	29	At least two of the following: feeding intolerance, abdominal distension, lethargy, irritability, temperature instability, hyperbilirubinaemia and hepatosplenomegaly. confirmed by blood cultures	At least two of the following: feeding intolerance, abdominal distension, lethargy, irritability, temperature instability, hyperbilirubinaemia and hepatosplenomegaly. confirmed by blood cultures	Culture + signs					Shock, met acidosis, NEC, and renal insufficiency	Yes	Specified	Yes							1																												Yes	Specified
Banupriya et al. Short Term Oral Zinc Supplementation among Babies with Neonatal Sepsis for Reducing Mortality and Improving Outcome – A Double-Blind Randomized Controlled Trial. Indian J Pediatr. 2018;85(1):5-9	2018	150	Neonates with clinical manifestations of sepsis who exhibited two positive screening tests (microESR, C- reactive protein, band cell count)	Neonates with clinical manifestations of sepsis who exhibited two positive screening tests (microESR, C- reactive protein, band cell count)	Signs + labs					Primary: death, secondary-neurodevelopmental outcome at 12 month, hospital stay lenght														Yes	Specified	2	3				Positive		Positive	Positive														Yes	Unspecified
Nabhan et al. Antibiotic prophylaxis in prelabor spontaneous rupture of fetal membranes at or beyond 36 weeks of pregnancy. Int J Gynecol Obstet. 2014;124(1):59-62	2013	1640	Clinical signs of sepsis plus at least 1 of the following findings: (1) a positive blood, cerebrospinal fluid (CSF), urine, or tracheal aspirate culture; (2) a positive CSF Gram stain; (3) a positive blood, CSF, or urine antigen detection test; or (4) a positive chest radiograph confirming neonatal pneumonia	Clinical signs of sepsis plus a positive blood, cerebrospinal fluid (CSF), urine, or tracheal aspirate culture	Culture + signs					Probable or definite EONS	Yes	Specified	Yes	Yes	Yes		Yes			1																												Yes	Unspecified
Nabhan et al. Antibiotic prophylaxis in prelabor spontaneous rupture of fetal membranes at or beyond 36 weeks of pregnancy. Int J Gynecol Obstet. 2014;124(1):59-62	2013	1640	Clinical signs of sepsis plus at least 1 of the following findings: (1) a positive blood, cerebrospinal fluid (CSF), urine, or tracheal aspirate culture; (2) a positive CSF Gram stain; (3) a positive blood, CSF, or urine antigen detection test; or (4) a positive chest radiograph confirming neonatal pneumonia	Clinical signs of sepsis plus a positive CSF Gram stain	Signs + labs					Probable or definite EONS														Yes	Specified	1	1																		Yes CSF Gram stain			Yes	Unspecified
Nabhan et al. Antibiotic prophylaxis in prelabor spontaneous rupture of fetal membranes at or beyond 36 weeks of pregnancy. Int J Gynecol Obstet. 2014;124(1):59-62	2013	1640	Clinical signs of sepsis plus at least 1 of the following findings: (1) a positive blood, cerebrospinal fluid (CSF), urine, or tracheal aspirate culture; (2) a positive CSF Gram stain; (3) a positive blood, CSF, or urine antigen detection test; or (4) a positive chest radiograph confirming neonatal pneumonia	Clinical signs of sepsis plus a positive blood, CSF, or urine antigen detection test	Signs + labs					Probable or definite EONS														Yes	Specified	1	1															Yes Pathogen unspecified Blood, CSF, or urine						Yes	Unspecified
Nabhan et al. Antibiotic prophylaxis in prelabor spontaneous rupture of fetal membranes at or beyond 36 weeks of pregnancy. Int J Gynecol Obstet. 2014;124(1):59-62	2013	1640	Clinical signs of sepsis plus at least 1 of the following findings: (1) a positive blood, cerebrospinal fluid (CSF), urine, or tracheal aspirate culture; (2) a positive CSF Gram stain; (3) a positive blood, CSF, or urine antigen detection test; or (4) a positive chest radiograph confirming neonatal pneumonia	Clinical signs of sepsis plus a positive chest radiograph confirming neonatal pneumonia	Signs + radiology					Probable or definite EONS																																						Yes	Unspecified
Hemels et al. Prevention of neonatal late-onset sepsis associated with the removal of percutaneously inserted central venous catheters in preterm infants. Pediatr Crit Care Med. 2011;12(4):445-448	2011	88	The diagnosis of sepsis was confirmed in infants with clinical signs of infection (apneic attacks, bradycardia, respiratory distress, tachycardia, hypotension, diminished peripheral circulation, poor skin color, lethargy, irritability, feeding problems, abdominal distension, fever, and temperature instability) accompanied by laboratory abnormalities, such as increased CRP (normal value _x0001_10 …	The diagnosis of sepsis was confirmed in infants with clinical signs of infection (apneic attacks, bradycardia, respiratory distress, tachycardia, hypotension, diminished peripheral circulation, poor skin color, lethargy, irritability, feeding problems, abdominal distension, fever, and temperature instability) accompanied by laboratory abnormalities, such as increased CRP (normal value _x0001_10 …	Culture + signs + labs				Yes, considered septic if CoNS was positive on the culture within 48hrs	Development of sepsis	Yes	Specified	Yes							1				Yes	Specified	1	1						Yes >10mg/dL															Yes	Specified
Aradhya et al. Double Volume Exchange Transfusion in Severe Neonatal Sepsis. Indian J Pediatr. 2016;83(2):107-113	2016	83	Objective evidence of severe sepsis (clinical signs of infection plus biochemical/radiological/microbiological evidence of infection plus objective evidence of organ dysfunction) in the first 28 d period	Objective evidence of severe sepsis (clinical signs of infection plus biochemical evidence of infection plus objective evidence of organ dysfunction) in the first 28 d period	Signs + labs	Severe sepsis				Primary: mortality from day 14 from enrollment														Yes	Unspecified																							Yes	Specified
Aradhya et al. Double Volume Exchange Transfusion in Severe Neonatal Sepsis. Indian J Pediatr. 2016;83(2):107-113	2016	83	Objective evidence of severe sepsis (clinical signs of infection plus biochemical/radiological/microbiological evidence of infection plus objective evidence of organ dysfunction) in the first 28 d period	Objective evidence of severe sepsis (clinical signs of infection plus radiological evidence of infection plus objective evidence of organ dysfunction) in the first 28 d period	Signs + radiology	Severe sepsis				Primary: mortality from day 14 from enrollment																																						Yes	Specified
Aradhya et al. Double Volume Exchange Transfusion in Severe Neonatal Sepsis. Indian J Pediatr. 2016;83(2):107-113	2016	83	Objective evidence of severe sepsis (clinical signs of infection plus biochemical/radiological/microbiological evidence of infection plus objective evidence of organ dysfunction) in the first 28 d period	Objective evidence of severe sepsis (clinical signs of infection plus microbiological evidence of infection plus objective evidence of organ dysfunction) in the first 28 d period	Culture + signs	Severe sepsis				Primary: mortality from day 14 from enrollment	Yes	Unspecified								1																												Yes	Specified
Akdag et al. Role of pentoxifylline and/or IgM-enriched intravenous immunoglobulin in the management of neonatal sepsis. Am J Perinatol. 2014;31(10):905‐912	2014	204	Sepsis was diagnosed with physical and laboratory signs of infection.[22] Physical signs of sepsis were lethargy or irritability, temperature instability, feeding intolerance,[23] abdominal distension, disordered peripheral circulation, and hepatosplenomegaly. Respiratory dysfunction was established by presence of tachypnea (> 60 breaths/min) plus grunting/retraction or desaturation.[24] Tachycar…	Sepsis was diagnosed with physical and laboratory signs of infection.[22] Physical signs of sepsis were lethargy or irritability, temperature instability, feeding intolerance,[23] abdominal distension, disordered peripheral circulation, and hepatosplenomegaly. Respiratory dysfunction was established by presence of tachypnea (> 60 breaths/min) plus grunting/retraction or desaturation.[24] Tachycar…	Culture + signs + labs	Added criteria for septic shock	Early/Late	Proven sepsis	Yes (staph. epi)	Primary: mortality Secondary: sepsis related morbidities: NEC, renal and hepatic failure	Yes	Specified	Yes	Yes						1				Yes	Specified	1	3		Yes <4,000 or >34,000/mL				>10mg/dL							>70pg/mL								Yes	Specified
Akdag et al. Role of pentoxifylline and/or IgM-enriched intravenous immunoglobulin in the management of neonatal sepsis. Am J Perinatol. 2014;31(10):905‐912	2014	204	Sepsis was diagnosed with physical and laboratory signs of infection.[22] Physical signs of sepsis were lethargy or irritability, temperature instability, feeding intolerance,[23] abdominal distension, disordered peripheral circulation, and hepatosplenomegaly. Respiratory dysfunction was established by presence of tachypnea (> 60 breaths/min) plus grunting/retraction or desaturation.[24] Tachycar…	Sepsis was diagnosed with physical and laboratory signs of infection.[22] Physical signs of sepsis were lethargy or irritability, temperature instability, feeding intolerance,[23] abdominal distension, disordered peripheral circulation, and hepatosplenomegaly. Respiratory dysfunction was established by presence of tachypnea (> 60 breaths/min) plus grunting/retraction or desaturation.[24] Tachycar…	Signs + labs	Added criteria for septic shock	Early/Late	Suspected	Yes (staph. epi)	Primary: mortality Secondary: sepsis related morbidities: NEC, renal and hepatic failure														Yes	Specified	1	3		Yes <4,000 or >34,000/mL				>10mg/dL							>70pg/mL								Yes	Specified
Gupta et al. Evaluation of efficacy of skin cleansing with chlorhexidine in prevention of neonatal nosocomial sepsis - a randomized controlled trial. J Matern neonatal Med. 2016;29(2):242‐247	2016	140	The principal outcome was to assess the incidence of blood culture proven sepsis	Blood culture proven sepsis	Culture alone					Primary - incidence of neonatal nosocomial sepsis, secondary - rate of skin colonisation, duration of hospital stay, duration of antibiotic treatment	Yes	Specified	Yes							1
Birch et al. A randomised, controlled trial of heparin in total parenteral nutrition to prevent sepsis associated with neonatal long lines: The Heparin in Long Line Total Parenteral Nutrition (HILLTOP) trial. Arch Dis Child Fetal Neonatal Ed. 2010;95(4):252-257	2010	210	CRS was defined as positive blood culture growing CONS, Staphylococcus aureus, Acinetobacter species or Candida. Definite CRS was defined as two positive blood cultures with the same organism taken from two separate sites within 72 h of each other. Probable CRS was defined as a single positive blood culture and a peak C-reactive protein level greater than 9 mg/l recorded from 24 h before to 72 h …	Definite CRS was defined as two positive blood cultures with the same organism taken from two separate sites within 72 h of each other.	Culture alone	CRS		Definite		Primary - catheter related sepsis growing CONS, s. aureus, acinetobacter or candida, secondary - bacteraemia with uncommon organisms, IVH, long line removal due to etravasation or occlusion, or because no longer required	Yes	Specified	Yes							2	Has to be same pathogen in both isolates
Birch et al. A randomised, controlled trial of heparin in total parenteral nutrition to prevent sepsis associated with neonatal long lines: The Heparin in Long Line Total Parenteral Nutrition (HILLTOP) trial. Arch Dis Child Fetal Neonatal Ed. 2010;95(4):252-257	2010	210	CRS was defined as positive blood culture growing CONS, Staphylococcus aureus, Acinetobacter species or Candida. Definite CRS was defined as two positive blood cultures with the same organism taken from two separate sites within 72 h of each other. Probable CRS was defined as a single positive blood culture and a peak C-reactive protein level greater than 9 mg/l recorded from 24 h before to 72 h …	Probable CRS was defined as a single positive blood culture and a peak C-reactive protein level greater than 9 mg/l recorded from 24 h before to 72 h after the positive culture was drawn.	Culture + labs	CRS		Probable		Primary - catheter related sepsis growing CONS, s. aureus, acinetobacter or candida, secondary - bacteraemia with uncommon organisms, IVH, long line removal due to etravasation or occlusion, or because no longer required	Yes	Specified	Yes							1				Yes	Specified	1	1						>9 mg/dL
Birch et al. A randomised, controlled trial of heparin in total parenteral nutrition to prevent sepsis associated with neonatal long lines: The Heparin in Long Line Total Parenteral Nutrition (HILLTOP) trial. Arch Dis Child Fetal Neonatal Ed. 2010;95(4):252-257	2010	210	CRS was defined as positive blood culture growing CONS, Staphylococcus aureus, Acinetobacter species or Candida. Definite CRS was defined as two positive blood cultures with the same organism taken from two separate sites within 72 h of each other. Probable CRS was defined as a single positive blood culture and a peak C-reactive protein level greater than 9 mg/l recorded from 24 h before to 72 h …	Possible CRS was defined as a single positive blood culture without elevation of C-reactive protein.	Culture alone	CRS		Possible		Primary - catheter related sepsis growing CONS, s. aureus, acinetobacter or candida, secondary - bacteraemia with uncommon organisms, IVH, long line removal due to etravasation or occlusion, or because no longer required	Yes	Specified	Yes							1
Sorokin et al. Maternal serum interleukin-6, C-reactive protein, and matrix metalloproteinase-9 concentrations as risk factors for preterm birth< 32 weeks and adverse neonatal outcomes. American journal of perinatology. 2010;27(08):631-40.	2010	495	The diagnosis of sepsis required the presence of a clinically ill infant in whom systemic infection is suspected with a positive blood, CSF, or catheterized/suprapubic urine culture; or in the absence of positive cultures, clinical evidence of cardiovascular collapse or an unequivocal X-ray confirming infection.	The diagnosis of sepsis required the presence of a clinically ill infant in whom systemic infection is suspected with a positive blood, CSF, or catheterized/suprapubic urine culture	Culture + signs					Preterm birth < 32 weeks, secondary - RDS, NEC, CLD, Neonatal sepsis IVH,	Yes	Specified	Yes	Yes	Yes Catheter or suprapubic																																	Yes	Unspecified
Sorokin et al. Maternal serum interleukin-6, C-reactive protein, and matrix metalloproteinase-9 concentrations as risk factors for preterm birth< 32 weeks and adverse neonatal outcomes. American journal of perinatology. 2010;27(08):631-40.	2010	495	The diagnosis of sepsis required the presence of a clinically ill infant in whom systemic infection is suspected with a positive blood, CSF, or catheterized/suprapubic urine culture; or in the absence of positive cultures, clinical evidence of cardiovascular collapse or an unequivocal X-ray confirming infection.	The diagnosis of sepsis required the presence of a clinically ill infant in whom systemic infection is suspected with clinical evidence of cardiovascular collapse	Signs alone					Preterm birth < 32 weeks, secondary - RDS, NEC, CLD, Neonatal sepsis IVH,																																						Yes	Specified
Sorokin et al. Maternal serum interleukin-6, C-reactive protein, and matrix metalloproteinase-9 concentrations as risk factors for preterm birth< 32 weeks and adverse neonatal outcomes. American journal of perinatology. 2010;27(08):631-40.	2010	495	The diagnosis of sepsis required the presence of a clinically ill infant in whom systemic infection is suspected with a positive blood, CSF, or catheterized/suprapubic urine culture; or in the absence of positive cultures, clinical evidence of cardiovascular collapse or an unequivocal X-ray confirming infection.	The diagnosis of sepsis required the presence of a clinically ill infant in whom systemic infection is suspected with an unequivocal X-ray confirming infection.	Signs + radiology					Preterm birth < 32 weeks, secondary - RDS, NEC, CLD, Neonatal sepsis IVH,																																						Yes	Unspecified
Berghella et al. Prevention of preterm birth with a pessary in twins (PoPPT): a randomized controlled trial. Am J Obstet Gynecol. 2017;216(1):28	2017	46	The trial measured a composite neonatal adverse outcome that included 'blood culture-proven sepsis'	Blood culture proven sepsis	Culture alone					Primary - preterm birth < 34 weeks, secondary maternal outcomes included PTB < 37, < 32, < 28 and < 24 weeks, spontaneous PTB < 37, < 34, < 28 and < 24 weeks, gestational age at delivery, birth weight, chorioamnionitis, genitourinary infection and Cesarean delivery. Neonatal outcomes included neonatal death (death between birth and 28 days of age) and a composite adverse neonatal outcome that con…	Yes	Specified	Yes
Mendes et al. Massage therapy reduces hospital stay and occurrence of late-onset sepsis in very preterm neonates. J Perinatol. 2008;28(12):815‐820	2008	104	Late onset sepsis (occurring at least 72 h after birth) evidenced by clinical manifestations and positive blood and/or cerebrospinal fluid cultures	Late onset sepsis (occurring at least 72 h after birth) evidenced by clinical manifestations and positive blood and/or cerebrospinal fluid cultures	Culture + signs		Late onset			Primary - hospital stay duration, secondary - growth evaluated through weight, head circumference, length, growth rate and Rohrer's ponderal index; age at which partial enteral feeding and total enteral feeding were started; age at which partial oral feeding and total oral feeding were started; the occurrence of late onset sepsis, presence of NEC and bronchopulmonary dysplasia	Yes	Specified	Yes	Yes						1																												Yes	Unspecified
Bajcetic et al. Antioxidative system in the erythrocytes of preterm neonates with sepsis: The effects of vitamin E supplementation. Ann Clin Biochem. 2014;51(5):550-556	2014	65	The diagnosis of sepsis included both, clinical signs of sepsis recognized and explicitly stated by the intensive-care physician and biological signs of sepsis, positive hemoculture and/or at least two of the following blood parameters: positive C-Reactive Protein >5 mg/L; WBC count >25 × 1012/L; WBC count <4 × 1012/L; immature to total neutrophil (I/T) ratio >0.16 in the first day of life, and >…	The diagnosis of sepsis included both, clinical signs of sepsis recognized and explicitly stated by the intensive-care physician and biological signs of sepsis; positive hemoculture	Culture + signs					Enzyme activity as a result of viramin E supplemetnation	Yes	Specified	Yes							1																												Yes	Unspecified
Bajcetic et al. Antioxidative system in the erythrocytes of preterm neonates with sepsis: The effects of vitamin E supplementation. Ann Clin Biochem. 2014;51(5):550-556	2014	65	The diagnosis of sepsis included both, clinical signs of sepsis recognized and explicitly stated by the intensive-care physician and biological signs of sepsis, positive hemoculture and/or at least two of the following blood parameters: positive C-Reactive Protein >5 mg/L; WBC count >25 × 1012/L; WBC count <4 × 1012/L; immature to total neutrophil (I/T) ratio >0.16 in the first day of life, and >…	The diagnosis of sepsis included both, clinical signs of sepsis recognized and explicitly stated by the intensive-care physician and biological signs of sepsis: at least two of the following blood parameters: positive C-Reactive Protein >5 mg/L; WBC count >25 × 1012/L; WBC count <4 × 1012/L; immature to total neutrophil (I/T) ratio >0.16 in the first day of life, and >0.12 at any other time	Signs + labs					Enzyme activity as a result of viramin E supplemetnation														Yes	Specified	2	3		Yes <4,000 x 10^9/L or > 25,000 x 10^9/L			>0.16 in the first day of life or >0.12 at any point thereafter	Yes >5 mg/L															Yes	Unspecified
Maamouri et al. The impact of oral glutamine supplementation on prevention of nosocomial infections in preterm infants. Iran J Neonatol. 2016;7(1):19‐24	2016	105	Mentions blood culture-positive sepsis as a primary outcome of the study	Blood culture positive sepsis	Culture alone					Incidence of life threatening infection, clinical sepsis, NEC, duration of hospital staym duration of O2 therapy	Yes	Specified	Yes							1
Tagare et al. Routine antibiotic use in preterm neonates: a randomised controlled trial. J Hosp Infect. 2010;74(4):332-336	2009	515	Neonates were screened for sepsis in the presence of any four of the following clinical signs as assessed by a neonatologist blinded to the trial allocation: (1) sick-looking neonate; (2) temperature instability; (3) heart rate instability; (4) poor perfusion; (5) unexplained alteration of glucose control; (6) feed intolerance; (7) abdominal distension; (8) respiratory distress; (9) altered level…	Clinical sepsis was defined as the presence of four or more predefined clinical features together with a positive sepsis screen. clinical signs as assessed by a neonatologist blinded to the trial allocation: (1) sick-looking neonate; (2) temperature instability; (3) heart rate instability; (4) poor perfusion; (5) unexplained alteration of glucose control; (6) feed intolerance; (7) abdominal diste…	Signs + labs	Clinical sepsis				Incidence of sepisis. Secondary - (1) incidence of positive blood cultures; (2) clinical outcomes including death, discharge without sepsis and treated sepsis; (3) incidence of necrotising enterocolitis (stages II and III by modified Bell's grading);7 and (4) duration of hospital stay.														Yes	Specified	2	4		Yes <5,000/mL	<1,800/mL		>0.2	>1mg/dL															Yes	Specified
Ceriani et al. Clinical outcome of neonates with nosocomial suspected sepsis treated with cefazolin or vancomycin. A non-inferiority, randomized, controlled trial. Arch Argent Pediatr. 2014;112(4):308-314	2014	109	Confirmed sepsis was defined as a clinical condition compatible with bacterial infection with a positive blood and/or cerebrospinal fluid culture. Highly probable sepsis was defined as a negative culture in a newborn infant with clinical signs of sepsis and two or more of the following diagnostic test results: <5000 white blood cells/ mm3 ,<1500 neutrophils/mm3 , immature to total neutrophil (I/T…	Confirmed sepsis was defined as a clinical condition compatible with bacterial infection with a positive blood and/or cerebrospinal fluid culture. Nosocomial or late onset sepsis was considered when clinical signs of bacterial infection were present after the third day of life and before hospital discharge	Culture + signs		Late onset (i.e. Nosocomial)	Confirmed sepsis		Drug non-inferiority. Secondary outcome - drug switching	Yes	Specified	Yes	Yes						1																												Yes	Unspecified
Ceriani et al. Clinical outcome of neonates with nosocomial suspected sepsis treated with cefazolin or vancomycin. A non-inferiority, randomized, controlled trial. Arch Argent Pediatr. 2014;112(4):308-314	2014	109	Confirmed sepsis was defined as a clinical condition compatible with bacterial infection with a positive blood and/or cerebrospinal fluid culture. Highly probable sepsis was defined as a negative culture in a newborn infant with clinical signs of sepsis and two or more of the following diagnostic test results: <5000 white blood cells/ mm3 ,<1500 neutrophils/mm3 , immature to total neutrophil (I/T…	Highly probable sepsis was defined as a negative culture in a newborn infant with clinical signs of sepsis and two or more of the following diagnostic test results: <5000 white blood cells/ mm3 ,<1500 neutrophils/mm3 , immature to total neutrophil (I/T) ratio ≥0.2, C-reactive protein >10 mg/L, and platelet count <100 000/mm3. Nosocomial or late onset sepsis was considered when clinical signs of b…	Signs + labs			Highly probable sepsis		Drug non-inferiority. Secondary outcome - drug switching														Yes	Specified	2	5		<5,000/mL	<1,500/mL		>0.2	>10mg/l				<100,000/mL											Yes	Unspecified
Driessen et al. Fluconazole versus amphotericin B for the treatment of neonatal fungal septicemia: a prospective randomized trial. Pediatr Infect Dis J. 1996;15(12):1107‐1112	1996	24	Positive fungal culture from blood, CSD, suprapubic aspirated urine or pus + clinical/laboratory evidenve [sic] OR >2 positive cultures from the same site/two simultaneous positive cultures from different sites regardless of clinical signs	Positive fungal culture from blood, CSD, suprapubic aspirated urine or pus + clinical evidence	Culture + signs	Fungal sepsis				Laboratory findings, duration of treatment, case fatality, drug side effects	Yes	Specified	Yes	Yes	Yes Suprapubic aspirate				Yes Pus	1	Fungus																											Yes	Unspecified
Driessen et al. Fluconazole versus amphotericin B for the treatment of neonatal fungal septicemia: a prospective randomized trial. Pediatr Infect Dis J. 1996;15(12):1107‐1112	1996	24	Positive fungal culture from blood, CSD, suprapubic aspirated urine or pus + clinical/laboratory evidenve [sic] OR >2 positive cultures from the same site/two simultaneous positive cultures from different sites regardless of clinical signs	Positive fungal culture from blood, CSD, suprapubic aspirated urine or pus + laboratory evidence	Culture + labs	Fungal sepsis					Yes	Specified	Yes	Yes	Yes Suprapubic aspirate				Yes Pus	1	Fungus			Yes	Unspecified
Driessen et al. Fluconazole versus amphotericin B for the treatment of neonatal fungal septicemia: a prospective randomized trial. Pediatr Infect Dis J. 1996;15(12):1107‐1112	1996	24	Positive fungal culture from blood, CSD, suprapubic aspirated urine or pus + clinical/laboratory evidenve [sic] OR >2 positive cultures from the same site/two simultaneous positive cultures from different sites regardless of clinical signs	>2 positive cultures from the same site/two simultaneous positive cultures from different sites regardless of clinical signs	Culture alone	Fungal sepsis					Yes	Specified	Yes	Yes	Yes Suprapubic aspirate				Yes Pus	2	Fungus
Gathwala et al. Effect of topical application of chlorhexidine for umbilical cord care in comparison with conventional dry cord care on the risk of neonatal sepsis: a randomized controlled trial. J Trop Pediatr. 2013;59(3):209-213	2013	140	[Culture-proven sepsis and probable sepsis were listed as primary outcomes in the study] "Culture-proven sepsis" "Probable neonatal sepsis (clinically symptomatic with atleast two of these five parameters: micro ESR > 15 mm in 1st hour, C reactive protein >10 mg/l, total leucocytes <5000/cmm, absolute neutrophil count <1800/cmm and immature neutrophils >20% of total and without any growth in bloo…	"Culture-proven sepsis"	Culture alone			Culture-proven sepsis		Primary - cord separation time, Secondary - incidence of umbilical sepsis, neonatal sepsis, meningitis, duration of antibiotics, duration of hospital stay and death	Yes	Unspecified								1
Gathwala et al. Effect of topical application of chlorhexidine for umbilical cord care in comparison with conventional dry cord care on the risk of neonatal sepsis: a randomized controlled trial. J Trop Pediatr. 2013;59(3):209-213	2013	140	[Culture-proven sepsis and probable sepsis were listed as primary outcomes in the study] "Culture-proven sepsis" "Probable neonatal sepsis (clinically symptomatic with atleast two of these five parameters: micro ESR > 15 mm in 1st hour, C reactive protein >10 mg/l, total leucocytes <5000/cmm, absolute neutrophil count <1800/cmm and immature neutrophils >20% of total and without any growth in bloo…	"Probable neonatal sepsis (clinically symptomatic with atleast two of these five parameters: micro ESR > 15 mm in 1st hour, C reactive protein >10 mg/l, total leucocytes <5000/cmm, absolute neutrophil count <1800/cmm and immature neutrophils >20% of total and without any growth in blood culture)"	Signs + labs			Probable sepsis		Primary - cord separation time, Secondary - incidence of umbilical sepsis, neonatal sepsis, meningitis, duration of antibiotics, duration of hospital stay and death														Yes	Specified	2	5		<5,000/mL	<1,800/mL		>20%	Yes >10mg/dL	Yes >15mm														Yes	Unspecified
Abzug et al. A Randomized, Double-Blind, Placebo-Controlled Trial of Pleconaril for the Treatment of Neonates With Enterovirus Sepsis. J Pediatric Infect Dis Soc. 2016;5(1):53‐62	2015	61	Suspected enterovirus sepsis, PCR confirmed	Suspected enterovirus sepsis, PCR confirmed	Signs + labs					Positive viral culture frm the oropharynx 5 days after drug initiation. Secondary - duration of culture positivity from oropharynx, rectum, urine, and serum; changes in laboratory values; duration of hospitalization; survival; and pleconaril pharmacokinetics. Duration of PCR positivity was added post hoc as a secondary endpoint. Tertiary endpoints included number of days of blood product (fresh f…														Yes	Specified	1	1																Yes oropharyngeal, urinary, serum, rectal.					Yes	Unspecified
Erdemir et al. The effect of topical ointment on neonatal sepsis in preterm infants. J Matern neonatal Med. 2015;28(1):33‐36	2013	197	Clinical symptoms and/or laboratory findings that were suggestive of systemic infection without bacteriologic confirmation were diagnosed as clinical sepsis. The clinical symptoms included lethargy, feeding intolerance, hypoglycemia or hyperglycemia, poor perfusion, thermal instability, apnea, bradycardia or tachycardia and increase in oxygen requirement or ventilatory support. Infants who had mi…	Infants who had microorganisms isolated in blood cultures taken on suspicion of sepsis according to the clinical signs were diagnosed as culture proven sepsis	Culture + signs			Culture proven		Occurence of neonatal sepsis	Yes	Specified	Yes							1																												Yes	Specified
Erdemir et al. The effect of topical ointment on neonatal sepsis in preterm infants. J Matern neonatal Med. 2015;28(1):33‐36	2013	197	Clinical symptoms and/or laboratory findings that were suggestive of systemic infection without bacteriologic confirmation were diagnosed as clinical sepsis. The clinical symptoms included lethargy, feeding intolerance, hypoglycemia or hyperglycemia, poor perfusion, thermal instability, apnea, bradycardia or tachycardia and increase in oxygen requirement or ventilatory support. Infants who had mi…	Infants who had microorganisms isolated in blood cultures taken on suspicion of sepsis according to the laboratory findings were diagnosed as culture proven sepsis	Culture + labs			Culture proven		Occurence of neonatal sepsis	Yes	Specified	Blood							1				Yes	Unspecified
Erdemir et al. The effect of topical ointment on neonatal sepsis in preterm infants. J Matern neonatal Med. 2015;28(1):33‐36	2013	197	Clinical symptoms and/or laboratory findings that were suggestive of systemic infection without bacteriologic confirmation were diagnosed as clinical sepsis. The clinical symptoms included lethargy, feeding intolerance, hypoglycemia or hyperglycemia, poor perfusion, thermal instability, apnea, bradycardia or tachycardia and increase in oxygen requirement or ventilatory support. Infants who had mi…	Clinical symptoms that were suggestive of systemic infection without bacteriologic confirmation were diagnosed as clinical sepsis. The clinical symptoms included lethargy, feeding intolerance, hypoglycemia or hyperglycemia, poor perfusion, thermal instability, apnea, bradycardia or tachycardia and increase in oxygen requirement or ventilatory support.	Signs alone			Clinical sepsis		Occurence of neonatal sepsis																																						Yes	Specified
Erdemir et al. The effect of topical ointment on neonatal sepsis in preterm infants. J Matern neonatal Med. 2015;28(1):33‐36	2013	197	Clinical symptoms and/or laboratory findings that were suggestive of systemic infection without bacteriologic confirmation were diagnosed as clinical sepsis. The clinical symptoms included lethargy, feeding intolerance, hypoglycemia or hyperglycemia, poor perfusion, thermal instability, apnea, bradycardia or tachycardia and increase in oxygen requirement or ventilatory support. Infants who had mi…	Laboratory findings that were suggestive of systemic infection without bacteriologic confirmation were diagnosed as clinical sepsis.	Labs alone			Clinical sepsis		Occurence of neonatal sepsis														Yes	Unspecified
Saini et al. Short course versus 7-day course of intravenous antibiotics for probable neonatal septicemia: A pilot, open-label, randomized controlled trial. Indian Pediatr. 2011;48(1):19‐24	2011	52	Probable sepsis based on the presence of a repertoire of clinical symptoms and signs over duration of at least 6 hours and a positive C-reactive protein (CRP) test	Probable sepsis based on the presence of a repertoire of clinical symptoms and signs over duration of at least 6 hours and a positive C-reactive protein (CRP) test	Signs + labs			Probable sepsis		Treatment failure (short course abx for probable neonatal septicaemia)														Yes	Specified	1	1						Positive															Yes	Unspecified
Shenoi et al. Multicenter randomized placebo controlled trial of therapy with intravenous immunoglobulin in decreasing mortality due to neonatal sepsis.Indian Pediatr. 1999;36(11):1113‐1118	1999	58	Probable sepsis was defined as a neonate suspected clinically to have sepsis, with C-reactive protein greater than 6 mg/dl and at least one of the following rapid diagnostic tests positive-absolute neutrophil count, thrombocy-topenia, toxic granules in the peripheral smear, or a band count of greater than 500 per cu mm. The blood culture was negative. Confirmed sepsis was defined as a baby who wa…	Confirmed sepsis was defined as a baby who was clinically suspected to have sepsis, had C-reactive protein and one of the above rapid diagnostic tests (absolute neutrophil count, thrombocy-topenia, toxic granules in the peripheral smear, or a band count of greater than 500 per cu mm), and had a blood, urine, or cerebrospinal fluid culture yielding an organism.	Culture + signs + labs			Confirmed sepsis		Effect of IVIg on mortality	Yes	Specified	Yes	Yes	Yes					1				Yes	Specified	2	5			Yes	Yes >500/mL		Yes				Yes										Yes	Yes	Unspecified
Shenoi et al. Multicenter randomized placebo controlled trial of therapy with intravenous immunoglobulin in decreasing mortality due to neonatal sepsis.Indian Pediatr. 1999;36(11):1113‐1118	1999	58	Probable sepsis was defined as a neonate suspected clinically to have sepsis, with C-reactive protein greater than 6 mg/dl and at least one of the following rapid diagnostic tests positive-absolute neutrophil count, thrombocy-topenia, toxic granules in the peripheral smear, or a band count of greater than 500 per cu mm. The blood culture was negative. Confirmed sepsis was defined as a baby who wa…	Probable sepsis was defined as a neonate suspected clinically to have sepsis, with C-reactive protein greater than 6 mg/dl and at least one of the following rapid diagnostic tests positive-absolute neutrophil count, thrombocy-topenia, toxic granules in the peripheral smear, or a band count of greater than 500 per cu mm. The blood culture was negative.	Signs + labs			Probable sepsis		Effect of IVIg on mortality														Yes	Specified	2	5			Yes	Yes >500/mL		Yes				Yes										Yes	Yes	Unspecified
Miura et al. Assessing the efficacy of the recombinant human granulocyte colony- stimulating factor “rhG-CSF” in the treatment of early neonatal sepsis in premature neonates. J Pediatr (Rio J). 2000;76(3):193‐199	2000	44	Clinical Diagnosis - The presence of at least three of the following neonatal items was standardized for the diagnosis of clinical sepsis, with one or more maternal risk factors for the development of neonatal sepsis, associated with at least one of the infection acute phase reactants altered (15). The neonatal items were: 1) fever (above 38 ºC) or hypothermia (below 36.5 ºC); 2) respiratory dysf…	Clinical Diagnosis - The presence of at least three of the following neonatal items was standardized for the diagnosis of clinical sepsis, with one or more maternal risk factors for the development of neonatal sepsis, associated with at least one of the infection acute phase reactants altered (15). The neonatal items were: 1) fever (above 38 ºC) or hypothermia (below 36.5 ºC); 2) respiratory dysf…	Signs + risk factors	Clinical sepsis				Administration of rhG-CSF - Mortality, neutrophil concentration in peripheral blood and BM, nosocomial infection rates																																						Yes	Specified
El-Ganzoury et al. In vivo effect of recombinant human granulocyte colony-stimulating factor on neutrophilic expression of CD11b in septic neonates: a randomized controlled trial. Pediatr Hematol Oncol. 2012;29(3):272‐284	2011	90	As ``septic'' were defined the neonates with positive blood culture results	As ``septic'' were defined the neonates with positive blood culture results	Culture alone	Had to find the definition in another paper that this study cited				Progression of sepsis was evaluated using Töllner's clinical sepsis score Early diagnosis of septicemia in the newborn. Clinical studies and sepsis score on days 0, 1, 3, 5, and 12 of the study. Duration of antibiotic therapy, ventilation, and hospitalization were recorded. Secondary outcome measures that were recorded included all-cause mortality and morbid complications, such as hyaline membran…	Yes	Specified	Yes							1
Goel et al. Prophylactic antibiotics and sepsis in neonates born through meconium stained amniotic fluid (MSAF)-a randomized controlled trial. Arch Dis Child. 2012;97:A115	2014	250	Groups were evaluated for sepsis on clinical and laboratory parameters	Groups were evaluated for sepsis on clinical and laboratory parameters	Signs + labs					Prophylactic antibiotics in meconium stained amniotic fluid - The primary outcome variable was defined as the incidence of early (within first 72 h of birth) or late onset (after 72 h of birth) suspect sepsis (clinical symptoms or positive sepsis screen defined as ≥2 positive parameters) and confirmed sepsis (positive blood culture). Secondary outcome variables included the incidence and severity…														Yes	Unspecified																							Yes	Unspecified
Alcock et al. Prevention of neonatal late-onset sepsis: a randomised controlled trial. BMC Pediatr. 2017;17(1)	2017	249	Early onset sepsis (positive blood or CSF culture at <48 h of life) Definite sepsis was pre-defined for the purposes of the study as the presence of a culture of blood or cerebrospinal fluid positive for a pathogenic bacterium or yeast together with two of the following: physical signs of infection (any of blood pressure instability, lethargy, temperature instability, pallor, increasing apnoea an…	Early onset sepsis (positive blood or CSF culture at <48 h of life) Definite sepsis was pre-defined for the purposes of the study as the presence of a culture of blood or cerebrospinal fluid positive for a pathogenic bacterium or yeast together with two of the following: physical signs of infection (any of blood pressure instability, lethargy, temperature instability, pallor, increasing apnoea an…	Culture + signs + labs		Early onset	Definite		Effect of a two nurse asecptic parenteral nutrition line insertion.The primary outcome was the occurrence of LOS in the first 28 days of life, Secondary outcomes - Mortality, chronic lung disease (oxygen requirement >36 weeks gestation), retinopathy of prematurity, duration of parenteral nutrition, duration of mechanical ventilation and respiratory support, administration of postnatal corticoster…	Yes	Specified	Yes	Yes						1		<48 hrs after birth		Yes	Specified	2	3	Yes					Yes >10 mg/dL				Low											Yes	Specified
Alcock et al. Prevention of neonatal late-onset sepsis: a randomised controlled trial. BMC Pediatr. 2017;17(1)	2017	249	Early onset sepsis (positive blood or CSF culture at <48 h of life) Definite sepsis was pre-defined for the purposes of the study as the presence of a culture of blood or cerebrospinal fluid positive for a pathogenic bacterium or yeast together with two of the following: physical signs of infection (any of blood pressure instability, lethargy, temperature instability, pallor, increasing apnoea an…	Probable sepsis was defined as a positive blood culture plus only one of: a raised hematologic sepsis score in the absence of physical signs, new onset thrombocytopaenia or a raised CRP measurement, or physical signs of sepsis and normal laboratory investigations. For the purpose of analysis, episodes of probable sepsis and definite sepsis were combined. Blood cultures were collected by venepunct…	Culture + labs			Probable sepsis		Effect of a two nurse asecptic parenteral nutrition line insertion.The primary outcome was the occurrence of LOS in the first 28 days of life, Secondary outcomes - Mortality, chronic lung disease (oxygen requirement >36 weeks gestation), retinopathy of prematurity, duration of parenteral nutrition, duration of mechanical ventilation and respiratory support, administration of postnatal corticoster…	Yes	Specified	Yes							1				Yes	Specified	1	3	Yes					Raised				Low
Alcock et al. Prevention of neonatal late-onset sepsis: a randomised controlled trial. BMC Pediatr. 2017;17(1)	2017	249	Early onset sepsis (positive blood or CSF culture at <48 h of life) Definite sepsis was pre-defined for the purposes of the study as the presence of a culture of blood or cerebrospinal fluid positive for a pathogenic bacterium or yeast together with two of the following: physical signs of infection (any of blood pressure instability, lethargy, temperature instability, pallor, increasing apnoea an…	Probable sepsis was defined as a positive blood culture plus only one of: a raised hematologic sepsis score in the absence of physical signs, new onset thrombocytopaenia or a raised CRP measurement, or physical signs of sepsis and normal laboratory investigations. For the purpose of analysis, episodes of probable sepsis and definite sepsis were combined. Blood cultures were collected by venepunct…	Culture + signs			Probable sepsis		Effect of a two nurse asecptic parenteral nutrition line insertion.The primary outcome was the occurrence of LOS in the first 28 days of life, Secondary outcomes - Mortality, chronic lung disease (oxygen requirement >36 weeks gestation), retinopathy of prematurity, duration of parenteral nutrition, duration of mechanical ventilation and respiratory support, administration of postnatal corticoster…	Yes	Specified	Yes							1																												Yes	Unspecified
Banupriya et al. Efficacy of zinc supplementation on serum calprotectin, inflammatory cytokines and outcome in neonatal sepsis - a randomized controlled trial. J Matern Neonatal Med. 2017;30(13):1627-1631	2016	134	Minimum of two screening tests among microESR (>15 mm/1st hour), CRP (>6 mg/dl) and band cell count (>20%) or positive blood culture	Positive blood culture	Culture alone					Efficacy of zinc supplementation on serum calprotectin, inflammatory cytokines and outcome (mortality)	Yes	Specified	Yes							1
Banupriya et al. Efficacy of zinc supplementation on serum calprotectin, inflammatory cytokines and outcome in neonatal sepsis - a randomized controlled trial. J Matern Neonatal Med. 2017;30(13):1627-1631	2016	134	Minimum of two screening tests among microESR (>15 mm/1st hour), CRP (>6 mg/dl) and band cell count (>20%) or positive blood culture	Minimum of two screening tests among microESR (>15 mm/1st hour), CRP (>6 mg/dl) and band cell count (>20%)	Labs alone					Efficacy of zinc supplementation on serum calprotectin, inflammatory cytokines and outcome (mortality)														Yes	Specified	2	3				>20%		>6mg/dL	>15mm
Total											83		71	29	10	4	2	1	6	81	12	15	1	48		40	40	3	16	13	7	15	30	8	3	1	10	1	1	3	1	2	1	1	1	1	2	81
[truncated: 73 more columns]
